# Supplementary material for: Drosophila intestinal stem and progenitor cells are major sources and regulators of homeostatic niche signals
Source: Proc Natl Acad Sci U S A. 2018 Nov 7;115(48):12218–23. doi: 10.1073/pnas.1719169115 (PMC6275525; doi:10.1073/pnas.1719169115)
Supplement: Supplementary File [file pnas.1719169115.sd01.xlsx]

## Sheet: Table S1
name	gatcs	esg	FDR.esg	myo	FDR.myo	diff
mtd	226	0.712478	9.03451e-30	0.99081	1.83135e-45	-0.278332
cdi	145	0.945597	1.18825e-28	1.38174	6.44843e-45	-0.436145
tkv	176	0.510796	3.77771e-14	1.07041	1.6472e-39	-0.559616
CG13492	75	-0.0454667	153510	2.12298	3.20119e-39	-2.16845
hiw	234	0.350618	1.79837e-08	0.860746	6.28274e-39	-0.510128
cnc	126	0.64948	3.42533e-15	1.34862	3.65627e-38	-0.699137
CG17664	56	0.541225	6.04253e-06	2.60069	3.34746e-37	-2.05946
CG33181	82	0.405887	4.94669e-05	1.80559	1.25906e-35	-1.3997
mwh	122	0.240516	0.187643	1.28615	5.71357e-35	-1.04563
CG43078	100	0.36777	8.05638e-05	1.48824	1.9581e-34	-1.12047
SNF4Agamma	201	1.06153	3.59598e-45	0.855376	2.23733e-33	0.206153
CG9674	98	1.45031	3.17861e-33	1.43067	2.88253e-32	0.019639
Samuel	194	0.718614	4.26555e-26	0.844326	1.06447e-31	-0.125712
Myo61F	60	1.0741	5.03439e-15	2.11051	1.21471e-31	-1.03641
vnd	62	1.08813	1.06392e-15	2.00284	8.47193e-31	-0.914711
bves	129	0.678975	1.57269e-16	1.06857	2.35023e-29	-0.389593
for	168	1.06683	2.65341e-38	0.877244	3.87097e-29	0.189586
Irk1	62	0.923806	6.50416e-13	1.89009	6.82597e-29	-0.966288
CG30497	117	0.832306	6.2861e-20	1.11559	2.92535e-28	-0.283284
CG45093	117	0.832306	6.2861e-20	1.11559	2.92535e-28	-0.283284
CG2930	50	0.207452	0.761551	2.1743	1.23352e-27	-1.96685
CG13366	122	1.07218	1.64216e-28	1.04579	4.12232e-27	0.0263848
par-1	96	0.908118	1.30142e-18	1.24351	8.26839e-27	-0.335389
Pdp1	119	1.06383	1.36362e-27	1.05522	8.68994e-27	0.00860673
Pino	53	1.19032	3.40918e-15	2.00883	9.57826e-27	-0.818518
Ork1	78	0.138097	33.6933	1.45528	1.34856e-26	-1.31718
Hnf4	78	1.588	8.31364e-30	1.4522	1.56642e-26	0.1358
foxo	84	1.12204	2.34623e-21	1.3633	2.09671e-26	-0.24126
CG17841	62	0.290848	0.0351188	1.71324	6.66921e-26	-1.4224
wdp	59	1.19496	9.2314e-17	1.74994	2.42154e-25	-0.554984
CG4678	78	0.0772386	649.061	1.39473	2.56089e-25	-1.3175
siz	136	0.828981	9.10705e-23	0.905921	6.14333e-25	-0.0769397
Gp150	72	1.60976	4.03731e-28	1.45293	1.17912e-24	0.15683
ACC	94	0.680976	1.59933e-12	1.17627	1.38252e-24	-0.495298
Acsl	47	1.04858	7.51765e-12	1.99469	8.59556e-24	-0.94611
CG34376	48	1.66846	2.55217e-20	1.95222	1.09135e-23	-0.28376
Treh	58	1.6891	2.23832e-24	1.66069	1.55805e-23	0.028402
Lpin	81	1.13148	7.19143e-21	1.27067	1.68281e-23	-0.139193
Galphaf	32	0.882571	3.77072e-07	2.70531	2.50223e-23	-1.82274
CG8034	56	1.00546	4.29426e-13	1.68609	3.49358e-23	-0.680631
GEFmeso	205	0.248048	0.0492284	0.655895	3.94212e-23	-0.407847
CycG	62	1.51596	5.92428e-23	1.54178	5.28428e-23	-0.0258108
bun	161	1.01964	8.98905e-35	0.759895	5.96694e-23	0.25974
shot	341	0.572638	1.33036e-31	0.494166	6.88646e-23	0.078472
gem	63	1.08699	6.67422e-16	1.51236	7.75156e-23	-0.425366
CG4019	33	0.412778	0.00685373	2.57775	8.6412e-23	-2.16498
kst	146	0.750598	2.81265e-21	0.803712	1.15177e-22	-0.0531134
Fhos	156	0.347971	5.72151e-06	0.76233	2.18436e-22	-0.414359
out	44	1.54824	2.37086e-17	1.98836	2.42689e-22	-0.440119
milt	64	0.922304	3.02296e-13	1.46172	2.7612e-22	-0.539418
Xrp1	41	1.64903	1.73936e-17	2.1009	2.97125e-22	-0.451869
CG2556	66	0.653013	9.28828e-09	1.42427	3.00849e-22	-0.771258
Mmp1	59	0.86468	2.03331e-11	1.55268	3.65888e-22	-0.688005
slif	48	0.36157	0.00654241	1.83286	4.13242e-22	-1.47129
ClC-a	58	0.170924	3.2738	1.56688	4.78483e-22	-1.39596
RluA-1	40	-0.0295461	303.039	2.12561	4.83163e-22	-2.15516
CG43110	41	0.658765	4.28259e-06	2.07858	5.3333e-22	-1.41981
Pax	102	0.459496	2.12771e-07	1.00957	5.9329e-22	-0.550072
Picot	44	0.421511	0.00163545	1.95476	6.2226e-22	-1.53325
CG5853	61	0.65312	3.25188e-08	1.47332	1.58897e-21	-0.820196
fabp	28	1.70646	3.59076e-13	2.80115	1.64036e-21	-1.09469
sea	28	1.70646	3.59076e-13	2.80115	1.64036e-21	-1.09469
CG30456	44	0.938856	7.23604e-10	1.91789	1.7486e-21	-0.979034
CG43739	124	0.9965	1.90926e-26	0.861487	2.09651e-21	0.135013
sky	124	0.9965	1.90926e-26	0.861487	2.09651e-21	0.135013
sbr	48	1.24234	1.21106e-14	1.76797	2.98018e-21	-0.525629
Pmp70	40	0.3917	0.00556119	2.05445	2.98725e-21	-1.66275
Stat92E	58	1.56698	1.96613e-22	1.51458	3.2285e-21	0.0524001
CG8785	42	1.17883	2.53239e-12	1.96863	3.36739e-21	-0.789796
CenG1A	223	0.477163	1.43455e-15	0.590397	3.77164e-21	-0.113234
Gbs-70E	42	0.600929	1.58978e-05	1.96392	3.82044e-21	-1.36299
CG6424	50	0.953624	3.58604e-11	1.69811	4.34728e-21	-0.74449
Mct1	79	0.775185	8.66086e-13	1.16373	1.11468e-20	-0.388544
neur	72	1.58388	1.29458e-27	1.24264	1.51383e-20	0.341236
jvl	128	0.317584	0.000429858	0.816654	1.65637e-20	-0.49907
aop	99	0.90943	3.57495e-19	0.976442	1.78597e-20	-0.0670126
Lsd-2	35	1.6352	3.84464e-15	2.21018	2.07418e-20	-0.574986
Argk	45	0.187058	1.27357	1.79482	2.16321e-20	-1.60777
RpII215	55	1.55172	3.66551e-21	1.52196	2.46948e-20	0.0297655
Pfrx	50	1.72833	6.80263e-22	1.64263	2.51829e-20	0.0856993
ps	100	0.637509	4.68893e-12	0.962552	2.72666e-20	-0.325043
gce	63	1.02354	8.25542e-15	1.35848	3.39948e-20	-0.334939
CG8312	95	0.29797	0.00730117	0.989891	4.65149e-20	-0.691921
pigs	242	0.831818	2.29421e-39	0.546305	5.38106e-20	0.285513
CrebA	52	0.939587	2.40808e-11	1.5531	8.88297e-20	-0.613515
NFAT	135	0.964733	1.73537e-27	0.767145	9.36873e-20	0.197588
Cam	43	0.691581	1.03702e-06	1.80499	1.05852e-19	-1.11341
CG17167	49	0.0378435	150.856	1.61851	1.23485e-19	-1.58067
CG4301	42	1.41756	3.93852e-15	1.82662	1.51649e-19	-0.409053
pelo	34	1.61962	1.25876e-14	2.17176	1.57759e-19	-0.552135
MFS14	30	1.79766	1.00266e-14	2.38685	2.45817e-19	-0.589194
CG3409	47	1.19857	8.26175e-14	1.64474	2.94783e-19	-0.446168
CG45092	47	1.19857	8.26175e-14	1.64474	2.94783e-19	-0.446168
hebe	34	1.42308	1.00833e-12	2.12651	4.26167e-19	-0.703433
CG3764	59	1.37138	1.29217e-19	1.35991	4.6813e-19	0.0114762
CG32103	41	0.901744	6.86524e-09	1.8155	5.26026e-19	-0.913758
CG12963	27	1.07794	7.64189e-08	2.56242	5.27853e-19	-1.48448
spir	116	0.606898	8.64101e-13	0.825383	5.28035e-19	-0.218485
Atpalpha	90	0.725502	3.90021e-13	0.985467	5.52767e-19	-0.259965
CG1208	30	0.328718	0.050497	2.33792	6.3948e-19	-2.0092
CG1213	24	0.811907	2.67787e-05	2.801	7.87753e-19	-1.98909
spin	55	1.0007	8.04841e-13	1.41651	9.57331e-19	-0.415815
Diap1	36	1.65908	9.48175e-16	1.99112	1.01661e-18	-0.332036
CG6191	44	1.2035	4.0648e-13	1.6905	1.02341e-18	-0.486996
CG45088	44	1.22021	2.53437e-13	1.68807	1.09559e-18	-0.467859
CG18135	37	1.38115	3.27287e-13	1.93833	1.2456e-18	-0.557181
neb	38	1.50939	6.94146e-15	1.87463	2.1231e-18	-0.365248
pes	32	1.47504	1.39841e-12	2.15496	2.28234e-18	-0.679923
CG45050	56	1.10387	1.31108e-14	1.37115	2.34758e-18	-0.267281
fbl	27	1.09469	5.64221e-08	2.47251	2.59753e-18	-1.37782
Dad	57	1.01933	1.64083e-13	1.34734	2.80595e-18	-0.328006
CG5445	72	1.52959	1.49155e-26	1.12587	2.89487e-18	0.403722
AcCoAS	41	0.675691	2.73525e-06	1.74604	3.24761e-18	-1.07035
Su(Tpl)	53	1.24946	4.65648e-16	1.4212	3.34547e-18	-0.171744
Pak3	32	1.37461	1.16457e-11	2.13092	3.7585e-18	-0.75631
Tis11	61	1.40849	7.94988e-21	1.26898	3.99892e-18	0.139508
yin	42	0.380084	0.0062967	1.70422	4.03613e-18	-1.32414
Tab2	30	1.33126	1.08189e-10	2.23232	5.03527e-18	-0.901062
Moe	65	1.39302	8.97864e-22	1.2025	5.13532e-18	0.190522
CG43313	80	0.651009	3.03744e-10	1.02858	5.407e-18	-0.377568
Pld	50	0.878755	3.89763e-10	1.47294	5.42142e-18	-0.594184
CG5346	28	1.28825	9.00262e-10	2.3589	5.43551e-18	-1.07066
Chd64	34	1.93606	1.08384e-17	2.00771	5.79245e-18	-0.0716408
CG6145	38	0.502291	0.000438382	1.81793	8.46284e-18	-1.31564
kay	67	1.16617	3.10074e-18	1.16295	8.5562e-18	0.00321908
CG4928	84	0.1976	2.11705	0.978209	1.15165e-17	-0.78061
CG8745	31	0.676929	3.77423e-05	2.12909	1.21553e-17	-1.45216
AMPdeam	58	1.17005	4.09047e-16	1.28834	1.24674e-17	-0.118299
CG10082	47	1.07405	3.49539e-12	1.51908	1.25322e-17	-0.44503
jar	66	0.852346	2.40459e-12	1.16688	1.26105e-17	-0.314539
Gs2	34	1.18508	2.03626e-10	1.97164	1.27905e-17	-0.786563
Mipp1	43	0.227202	0.397017	1.62647	1.41346e-17	-1.39927
Grip91	33	1.20894	2.14407e-10	2.01557	1.41662e-17	-0.806628
CG43693	56	1.38302	6.59569e-19	1.315	1.70329e-17	0.068022
ND-15	130	0.925592	3.50612e-25	0.721012	1.78467e-17	0.20458
Mi-2	86	0.884143	2.65878e-16	0.952885	1.85577e-17	-0.0687418
eIF-1A	28	1.4142	8.5231e-11	2.28617	2.06145e-17	-0.87197
Rim2	31	1.70625	2.56376e-14	2.10233	2.08405e-17	-0.39608
vri	54	1.39393	1.79659e-18	1.34248	2.41312e-17	0.0514449
peb	34	1.7489	7.04299e-16	1.94138	2.48615e-17	-0.192477
IP3K1	42	1.25334	3.36553e-13	1.6317	2.82144e-17	-0.378353
daw	49	0.37749	0.00368144	1.44073	3.08339e-17	-1.06324
shf	43	1.17963	1.40678e-12	1.59351	3.48969e-17	-0.413881
gish	76	0.557105	7.09231e-08	1.02853	3.53798e-17	-0.471421
puc	45	1.61872	1.41054e-18	1.53583	3.59156e-17	0.0828892
lola	189	0.861358	1.36065e-32	0.569593	4.25365e-17	0.291765
RhoGAP19D	119	0.78222	1.19513e-18	0.749502	4.931e-17	0.0327172
Ptpmeg	99	1.03968	1.23984e-22	0.847218	4.95092e-17	0.192465
Cpr	34	1.31416	1.14443e-11	1.90785	5.19185e-17	-0.593697
Dp1	50	0.818118	2.69166e-09	1.40068	5.34015e-17	-0.582565
CG32512	28	1.48667	2.196e-11	2.22853	5.92964e-17	-0.741863
Hph	41	1.33039	8.04997e-14	1.63431	6.06873e-17	-0.303918
CG44286	27	1.50791	3.16312e-11	2.28729	6.92169e-17	-0.779373
CG8788	27	1.50791	3.16312e-11	2.28729	6.92169e-17	-0.779373
IP3K2	94	1.10985	2.33609e-23	0.87219	6.9516e-17	0.237665
CG4562	43	0.693294	9.89006e-07	1.55836	9.14746e-17	-0.865066
CG32687	22	0.147238	1.24607	2.68075	1.00888e-16	-2.53351
MCPH1	36	1.00201	4.81231e-09	1.79088	1.05345e-16	-0.788869
CG43340	122	0.290716	0.004366	0.726093	1.16823e-16	-0.435376
CG14200	80	1.20877	2.62064e-22	0.966215	1.20961e-16	0.242555
bif	61	1.15212	1.51602e-16	1.17247	1.61473e-16	-0.0203535
Vha100-5	23	0.0843862	3.52309	2.55001	1.71433e-16	-2.46563
CR43334	53	1.43502	9.02135e-19	1.30245	1.78198e-16	0.132574
Mdr49	34	-0.0816012	378.03	1.84894	1.89381e-16	-1.93054
CR45604	31	0.667499	4.57952e-05	1.98806	2.08307e-16	-1.32056
shn	103	0.749448	1.84455e-15	0.800475	2.31928e-16	-0.0510272
CR45668	53	1.21345	1.56503e-15	1.29138	2.58143e-16	-0.0779329
bmm	38	1.33943	4.61432e-13	1.67707	2.62705e-16	-0.337637
mbc	72	0.941744	4.64927e-15	1.01608	4.04219e-16	-0.0743367
CG15211	27	0.656412	0.000158451	2.17958	4.6692e-16	-1.52317
CG17544	31	0.537723	0.000655708	1.94523	4.93655e-16	-1.40751
Nc73EF	61	1.22793	8.22338e-18	1.13996	5.61274e-16	0.0879615
CG31198	19	0.237674	0.320224	2.88023	6.36264e-16	-2.64256
CG8773	28	-0.141431	375.452	2.09771	6.5217e-16	-2.23914
CG31743	27	1.31884	9.72248e-10	2.15962	6.65079e-16	-0.840777
CG34313	27	1.31884	9.72248e-10	2.15962	6.65079e-16	-0.840777
CG32813	56	1.20693	3.394e-16	1.20526	8.19097e-16	0.00166973
px	147	0.574623	1.52118e-14	0.620614	1.28089e-15	-0.0459915
FASN1	64	0.613815	7.43553e-08	1.07782	1.36002e-15	-0.464004
CG33080	37	0.14894	2.56814	1.64228	1.42258e-15	-1.49334
veil	26	0.16661	1.08806	2.18217	1.43391e-15	-2.01556
Myo31DF	50	0.9275	8.24468e-11	1.29533	1.49997e-15	-0.367828
Pi3K68D	58	0.32468	0.0116864	1.15403	1.67975e-15	-0.829346
Gdh	32	1.56316	2.17706e-13	1.8338	1.79008e-15	-0.27064
Sulf1	94	0.620489	5.39645e-11	0.815931	1.84893e-15	-0.195442
PCB	49	0.971977	3.10902e-11	1.30731	1.94225e-15	-0.335338
CG31233	21	-0.0640322	25.5035	2.57071	2.06776e-15	-2.63475
klar	365	0.367081	4.58473e-14	0.400876	2.18411e-15	-0.0337958
Aldh-III	44	1.03273	5.08759e-11	1.41686	2.18902e-15	-0.384132
egh	28	1.51615	1.26484e-11	2.03077	2.22455e-15	-0.514621
CG6659	22	0.32207	0.0884926	2.45835	2.64898e-15	-2.13628
Eno	37	1.27828	3.90375e-12	1.61265	2.87811e-15	-0.334373
sug	27	1.20198	8.07766e-09	2.0723	3.1259e-15	-0.870321
CR43314	62	0.0839452	113.176	1.07481	4.14752e-15	-0.99086
CG43954	82	0.858782	4.60519e-15	0.874518	5.50715e-15	-0.0157363
Lasp	82	0.858782	4.60519e-15	0.874518	5.50715e-15	-0.0157363
CAH1	30	0.957366	1.85038e-07	1.8663	6.43001e-15	-0.908929
Desat1	21	1.30526	5.83349e-08	2.48446	6.96987e-15	-1.1792
CG5151	74	0.51678	6.74175e-07	0.929401	8.80948e-15	-0.412621
GstT4	18	1.28797	4.98005e-07	2.79259	9.15306e-15	-1.50462
CG4313	75	1.1216	2.87176e-19	0.919839	9.15662e-15	0.201763
Shroom	156	0.481975	1.63968e-11	0.578902	9.4923e-15	-0.0969268
CG5966	21	0.160481	0.976901	2.44087	1.28801e-14	-2.28039
eas	25	1.33443	2.73779e-09	2.11502	1.3972e-14	-0.780595
Gpdh	23	1.24394	4.24249e-08	2.2613	1.42044e-14	-1.01736
CG31343	25	0.232605	0.342426	2.11247	1.45725e-14	-1.87987
p130CAS	53	1.62129	1.70705e-21	1.16814	1.59765e-14	0.453145
Evi5	74	0.682284	3.21249e-10	0.913353	1.84905e-14	-0.231069
CG3332	34	0.456962	0.00229694	1.63915	1.8987e-14	-1.18219
Drip	65	0.0741354	220.5	0.999205	2.03254e-14	-0.92507
l(2)k09913	24	1.6772	1.9657e-11	2.16131	2.06572e-14	-0.484112
Nmdmc	43	1.30032	4.9795e-14	1.36063	2.06855e-14	-0.0603095
Indy	52	0.930682	3.23258e-11	1.17438	2.26423e-14	-0.243695
CG9864	36	0.0972182	8.23677	1.55587	2.44357e-14	-1.45865
kibra	87	1.36745	8.38178e-28	0.812166	2.45183e-14	0.555285
Oda	24	1.95733	2.03063e-13	2.14914	2.50671e-14	-0.19182
CG18812	42	0.329601	0.0247141	1.37462	2.77832e-14	-1.04502
pita	22	1.81003	1.48274e-11	2.28776	3.24837e-14	-0.477725
Sesn	51	0.528448	2.30266e-05	1.17753	3.57137e-14	-0.649078
Pih1D1	44	0.844201	1.05212e-08	1.31654	3.64087e-14	-0.472337
pst	18	1.65448	4.67687e-09	2.67825	3.72251e-14	-1.02378
CG4729	19	1.05342	6.04547e-06	2.5634	3.76119e-14	-1.50998
RhoGAP18B	96	1.10299	1.22969e-23	0.750816	4.51692e-14	0.352176
Kr-h1	40	1.24772	1.31938e-12	1.40725	4.68296e-14	-0.159528
CG7694	56	0.872241	4.83333e-11	1.08963	4.84901e-14	-0.217391
Gclc	47	0.698224	2.83258e-07	1.24173	4.92407e-14	-0.543505
CG1902	70	0.646412	4.53712e-09	0.925549	5.35248e-14	-0.279137
CG31523	39	0.514845	0.000271583	1.41967	6.90356e-14	-0.904824
Fim	54	1.7331	1.61433e-23	1.10462	8.00525e-14	0.628488
fray	52	0.92433	3.98806e-11	1.13294	8.83893e-14	-0.208613
CG11284	34	1.14705	4.75467e-10	1.56642	9.37976e-14	-0.41937
CG9008	32	1.41722	4.73797e-12	1.64089	9.80532e-14	-0.22367
Hsc70-3	27	0.906893	1.69456e-06	1.8747	1.03714e-13	-0.967811
Swim	47	1.29375	4.71943e-15	1.21595	1.06276e-13	0.0778053
CG32473	49	0.28186	0.073235	1.17759	1.09079e-13	-0.89573
Vha100-2	38	1.11263	1.24863e-10	1.42857	1.12572e-13	-0.315941
CG9743	26	1.6437	6.28303e-12	1.92662	1.13829e-13	-0.28292
PRAS40	43	1.52947	8.75511e-17	1.29658	1.19775e-13	0.232892
CG8468	46	0.878309	1.85253e-09	1.2252	1.45183e-13	-0.346895
Mal-A1	19	0.678828	0.000892738	2.45224	1.57381e-13	-1.77341
CG17834	43	1.26197	1.43969e-13	1.28626	1.58934e-13	-0.0242887
GATAe	23	1.36591	6.23181e-09	2.10256	1.61128e-13	-0.73665
Doa	164	1.19153	7.47155e-43	0.534625	1.70363e-13	0.656907
Cdk4	29	1.75197	6.17672e-14	1.74288	1.76679e-13	0.00908767
CG32699	44	1.08654	1.11084e-11	1.25931	1.81017e-13	-0.17277
Myd88	30	1.17929	2.2298e-09	1.69129	1.96508e-13	-0.511999
larp	48	1.22747	1.9108e-14	1.17188	2.27069e-13	0.0555955
CG30118	24	0.761179	6.12928e-05	2.00841	2.35077e-13	-1.24723
rgr	43	1.54586	5.56128e-17	1.27138	2.38996e-13	0.274482
CG42674	129	0.240776	0.177722	0.605061	2.39218e-13	-0.364285
CG13085	30	0.819691	2.86917e-06	1.68029	2.436e-13	-0.860603
cact	42	1.27032	2.1247e-13	1.29089	2.62282e-13	-0.0205659
CG8907	28	0.106041	3.65714	1.77027	2.63495e-13	-1.66423
l(1)G0007	72	0.822186	1.01165e-12	0.869777	2.91785e-13	-0.0475912
Bsg	58	0.694333	1.52692e-08	1.00603	3.72836e-13	-0.3117
Ire1	37	0.97984	5.18228e-09	1.40792	3.74635e-13	-0.42808
lbk	64	0.732834	6.18646e-10	0.937578	3.78726e-13	-0.204744
CG5541	39	1.12127	5.92903e-11	1.34793	4.1474e-13	-0.226662
CG8925	29	0.133134	2.33732	1.68764	5.02825e-13	-1.55451
CG34394	45	0.674741	9.74024e-07	1.20195	5.08663e-13	-0.527211
Mdr50	33	0.115031	4.39047	1.52381	5.16065e-13	-1.40877
CG7220	25	1.42603	5.81041e-10	1.89615	5.18428e-13	-0.470123
Hsc70-4	26	1.57538	2.07957e-11	1.83628	5.34298e-13	-0.260904
moody	35	1.38868	1.08798e-12	1.45365	5.40019e-13	-0.0649712
Usp10	61	0.808444	8.29509e-11	0.959771	5.60018e-13	-0.151327
wun	36	1.48205	6.07407e-14	1.4177	6.00742e-13	0.0643549
Syp	157	0.680208	7.92572e-20	0.533714	6.10319e-13	0.146495
CG4797	33	0.396266	0.00980765	1.50957	6.99441e-13	-1.1133
Gk	23	1.29752	1.82694e-08	2.00356	7.32734e-13	-0.706048
CG2841	76	0.810706	4.25525e-13	0.818574	7.44257e-13	-0.00786862
CG4991	63	0.113363	38.537	0.93075	7.50436e-13	-0.817387
srp	79	0.640541	6.52959e-10	0.794967	8.53384e-13	-0.154426
CG15706	35	0.537516	0.000317483	1.43309	8.58824e-13	-0.895574
kermit	35	1.51372	6.20904e-14	1.43059	9.08707e-13	0.0831296
CG12207	35	1.61772	5.73728e-15	1.43019	9.16914e-13	0.187528
trbl	22	1.50626	1.46841e-09	2.05388	1.00949e-12	-0.547623
Mondo	68	0.178563	3.41494	0.87558	1.01251e-12	-0.697017
Past1	36	1.71599	2.48957e-16	1.39427	1.03396e-12	0.321723
Nlp	21	0.874981	3.02785e-05	2.12833	1.05214e-12	-1.25335
Zip99C	19	1.42294	4.38088e-08	2.29957	1.12362e-12	-0.876635
CG12576	26	1.19956	1.50455e-08	1.79256	1.12923e-12	-0.593004
CG17574	55	0.27664	0.0735808	1.01224	1.17848e-12	-0.735597
Gp93	22	0.566481	0.00219348	2.0415	1.2109e-12	-1.47502
dmGlut	36	0.129179	3.88684	1.385	1.28175e-12	-1.25582
Cyp6d5	17	1.40682	2.21171e-07	2.49861	1.31412e-12	-1.09178
Nha1	31	0.49801	0.00148055	1.55062	1.39996e-12	-1.05261
Rcd2	40	0.638846	9.25471e-06	1.27051	1.55142e-12	-0.631668
MTF-1	33	0.74199	5.40441e-06	1.47149	1.57738e-12	-0.729503
CG14205	15	0.0784725	1.85126	2.74073	1.58678e-12	-2.66226
Ggt-1	36	0.418164	0.00437015	1.37239	1.717e-12	-0.954221
Lapsyn	23	0.205268	0.526436	1.94776	1.72094e-12	-1.74249
ken	37	1.70047	1.49059e-16	1.34292	1.75759e-12	0.357548
RhoGAP1A	47	0.620704	2.91529e-06	1.12038	1.84034e-12	-0.49968
CG11658	32	1.12542	2.24054e-09	1.49777	1.91144e-12	-0.372348
ens	47	0.758348	4.64396e-08	1.11905	1.91515e-12	-0.3607
CG2991	30	1.47829	5.79119e-12	1.57178	2.03042e-12	-0.0934886
Act5C	21	1.80772	3.93784e-11	2.07893	2.11016e-12	-0.271209
r	72	0.0116736	7119.16	0.823719	2.31702e-12	-0.812045
CG34310	44	1.04163	3.95604e-11	1.1674	2.37804e-12	-0.125776
cup	44	1.04163	3.95604e-11	1.1674	2.37804e-12	-0.125776
CG8079	27	0.583266	0.000596238	1.69265	2.61261e-12	-1.10939
Men-b	29	0.945075	3.6189e-07	1.60002	2.64198e-12	-0.654949
cwo	42	1.26975	2.15781e-13	1.20384	2.70623e-12	0.0659131
CG9509	22	-0.0512358	25.0905	1.98271	2.8723e-12	-2.03395
whd	27	0.986084	4.03615e-07	1.68608	2.93555e-12	-0.699993
CG14441	59	1.29162	2.5215e-18	0.935615	3.22615e-12	0.356003
Trxr-1	20	1.38773	3.51136e-08	2.1284	3.27151e-12	-0.740664
foi	51	0.682587	1.54495e-07	1.03689	3.33758e-12	-0.354304
CG3036	30	0.341346	0.0392712	1.54456	3.45606e-12	-1.20321
CG42336	18	1.82972	5.01875e-10	2.30801	3.49788e-12	-0.478284
CG11309	16	0.867497	0.000225321	2.52619	3.77292e-12	-1.65869
CR43650	39	0.868493	3.54355e-08	1.25665	4.06075e-12	-0.388152
CG11486	50	0.931119	7.34654e-11	1.04552	4.07935e-12	-0.114406
su(r)	28	0.872562	2.15266e-06	1.61976	4.15762e-12	-0.747202
hipk	95	0.906887	2.09547e-18	0.678345	4.3647e-12	0.228541
CG15673	21	1.75664	8.27181e-11	2.02457	4.53844e-12	-0.26793
CG8051	28	0.99759	2.07383e-07	1.61448	4.58035e-12	-0.616892
CG1882	17	1.76125	2.99417e-09	2.38653	4.85686e-12	-0.625281
Sugb	18	0.865717	0.000107862	2.28031	4.91385e-12	-1.41459
Calx	99	0.488322	5.48367e-08	0.658982	5.12529e-12	-0.17066
CG31710	17	1.7743	2.5557e-09	2.38186	5.12894e-12	-0.607564
AOX3	26	0.271588	0.172952	1.70258	5.2689e-12	-1.43099
CG9005	52	1.18902	6.30994e-15	1.00845	5.29157e-12	0.180569
Glut4EF	231	0.589735	6.30837e-23	0.429301	5.7109e-12	0.160434
KCNQ	121	0.934151	7.73289e-24	0.584427	6.1091e-12	0.349723
AP-1gamma	49	0.642881	9.15973e-07	1.04791	6.11821e-12	-0.405025
Akap200	46	1.49939	2.07472e-17	1.09702	6.15693e-12	0.402371
CG9510	11	0.400421	0.0816357	3.32173	6.18658e-12	-2.92131
kdn	34	1.13773	5.85413e-10	1.37556	6.20551e-12	-0.237837
ZnT77C	41	0.592779	2.45899e-05	1.19213	6.53871e-12	-0.599347
NTPase	22	1.48744	1.95211e-09	1.92662	6.54903e-12	-0.439186
Tsp29Fb	13	1.1334	5.27084e-05	2.91196	6.63381e-12	-1.77857
Oatp33Ea	29	0.137228	2.15965	1.55109	6.67328e-12	-1.41386
Vha26	16	1.29997	1.53181e-06	2.472	6.86951e-12	-1.17203
CG45085	15	1.12324	2.00584e-05	2.5935	7.39397e-12	-1.47026
CG8026	15	1.12324	2.00584e-05	2.5935	7.39397e-12	-1.47026
Glg1	48	0.282189	0.0746718	1.05736	7.41963e-12	-0.775172
CR45018	18	1.39265	1.31282e-07	2.24401	7.67112e-12	-0.851355
CG1941	14	0.315055	0.146074	2.73327	7.70261e-12	-2.41821
CG32676	84	0.962706	9.59906e-18	0.720391	8.1767e-12	0.242315
CG18173	14	0.233264	0.340442	2.71437	9.27829e-12	-2.4811
Keap1	23	1.2234	5.85972e-08	1.83756	9.28892e-12	-0.614153
Ntf-2	25	0.764099	4.25274e-05	1.72091	9.36025e-12	-0.956813
dl	53	0.704602	4.29853e-08	0.976628	9.72275e-12	-0.272026
CS-2	33	0.798914	1.57099e-06	1.38458	1.00961e-11	-0.585662
LpR1	51	-0.0349138	2020.6	1.00199	1.02917e-11	-1.0369
Pdk1	32	0.777071	3.49528e-06	1.41122	1.15191e-11	-0.634146
CG1628	30	1.17094	2.63288e-09	1.48087	1.19967e-11	-0.309927
CG16771	29	0.921086	5.75155e-07	1.51892	1.22705e-11	-0.597835
CG9821	28	1.78979	7.54976e-14	1.55828	1.28307e-11	0.231503
RhoL	18	1.85957	3.43154e-10	2.2004	1.3098e-11	-0.340831
Drat	21	1.76423	7.40777e-11	1.9422	1.44835e-11	-0.177965
dve	156	0.346654	6.48607e-06	0.502405	1.45454e-11	-0.155751
Mal-A8	18	0.608879	0.00284142	2.19153	1.46049e-11	-1.58265
mlt	17	1.92746	3.98189e-10	2.28741	1.5435e-11	-0.359948
AGO1	54	0.910826	2.76944e-11	0.949835	1.56439e-11	-0.0390092
CG42327	62	0.361766	0.00220327	0.862381	1.61854e-11	-0.500616
CG33298	60	1.13944	4.24571e-16	0.880692	1.69478e-11	0.258747
CG10170	16	1.86014	2.38564e-09	2.39007	1.69983e-11	-0.529926
Buffy	34	0.446127	0.00292477	1.32968	1.69984e-11	-0.883556
CG1578	31	1.00248	4.75561e-08	1.42388	1.79872e-11	-0.421402
Npc1b	29	-0.0920721	180.982	1.4961	1.89012e-11	-1.58818
Aats-asp	23	1.12011	2.97417e-07	1.78627	2.03587e-11	-0.666163
CG5910	26	1.3795	6.43115e-10	1.62159	2.10757e-11	-0.242084
rtet	13	1.04876	0.000120272	2.78435	2.15724e-11	-1.73559
Sema-5c	47	1.38387	3.13966e-16	1.0377	2.1702e-11	0.346173
Taz	17	0.745234	0.000679902	2.25682	2.20507e-11	-1.51159
alpha-Spec	102	0.766288	8.70348e-16	0.623226	2.35094e-11	0.143062
Dat	58	0.461721	7.69763e-05	0.892446	2.35677e-11	-0.430724
Inx2	31	0.17266	1.17016	1.40913	2.42146e-11	-1.23647
CG1718	52	0.100422	27.0125	0.961477	2.47798e-11	-0.861055
CR46089	22	0.471643	0.00920907	1.82777	2.79872e-11	-1.35613
CG6051	65	0.898595	5.26967e-13	0.821612	2.82296e-11	0.0769834
ATPCL	43	1.16255	2.25712e-12	1.09705	2.84554e-11	0.0655032
Cip4	99	0.737539	1.31574e-14	0.630104	3.01366e-11	0.107435
Adgf-A	52	1.02927	1.24142e-12	0.953866	3.18226e-11	0.075401
glec	19	1.69359	1.18631e-09	2.03899	3.21939e-11	-0.345399
CG3277	33	1.16225	5.90662e-10	1.3243	3.65777e-11	-0.162054
Hrb98DE	20	1.43984	1.69892e-08	1.94832	3.70794e-11	-0.508472
Blimp-1	53	0.960647	7.76583e-12	0.936046	3.7825e-11	0.024601
cu	43	0.765157	1.35277e-07	1.08529	3.92786e-11	-0.320132
Ald	20	1.31461	9.72514e-08	1.94286	3.9912e-11	-0.628242
chic	19	1.29201	2.5106e-07	2.02193	4.01033e-11	-0.729922
CG3902	27	1.61575	4.48405e-12	1.53753	4.0839e-11	0.0782188
CG44251	13	1.73786	1.45578e-07	2.71476	4.10351e-11	-0.9769
CG13321	14	1.32842	4.09012e-06	2.56336	4.104e-11	-1.23494
Pect	20	1.48257	9.3683e-09	1.94002	4.1468e-11	-0.457451
CG14120	30	-0.157924	815.326	1.41502	4.34429e-11	-1.57294
CG13907	22	1.03468	1.84114e-06	1.79762	4.35888e-11	-0.76294
Vha16-1	17	1.40366	2.29842e-07	2.19743	4.40841e-11	-0.793777
Ance	19	0.0362055	4.70066	2.01291	4.50439e-11	-1.9767
RpL3	23	1.47009	1.21083e-09	1.73169	4.69225e-11	-0.261598
CG15096	26	0.449394	0.00767497	1.5746	4.71089e-11	-1.1252
CG10592	16	0.10045	1.57506	2.29664	4.77599e-11	-2.19619
CG31731	25	0.352321	0.0451635	1.62085	4.88441e-11	-1.26853
Vha68-2	20	1.04731	4.0298e-06	1.92619	4.99655e-11	-0.878886
Pde8	70	0.623128	1.25875e-08	0.76851	5.17713e-11	-0.145382
nub	96	0.149196	48.1229	0.63241	5.19962e-11	-0.483214
pug	35	0.123974	4.1167	1.24955	5.40679e-11	-1.12558
CG11418	22	0.695365	0.000312157	1.78284	5.41648e-11	-1.08747
tara	89	1.051	8.28068e-21	0.660562	5.44694e-11	0.39044
ham	108	-0.0227176	8.12845e+06	0.590129	5.61332e-11	-0.612847
Baldspot	39	0.995963	1.41031e-09	1.15014	5.81682e-11	-0.154175
CG14196	27	0.0274178	14.091	1.51747	5.82701e-11	-1.49005
p	41	1.0195	3.03449e-10	1.10815	5.90528e-11	-0.0886471
Edem2	26	0.217087	0.449364	1.55947	6.10302e-11	-1.34238
l(3)05822	36	1.04507	1.74942e-09	1.21782	6.17333e-11	-0.172745
Lk6	25	1.48382	2.18514e-10	1.59938	6.96209e-11	-0.115558
CG4753	14	1.20697	1.43675e-05	2.50917	6.9978e-11	-1.30219
EF2	24	1.33421	5.30981e-09	1.64666	7.41401e-11	-0.312453
CG12374	13	0.370689	0.0892315	2.63908	8.25835e-11	-2.26839
Elf	26	0.731033	5.52349e-05	1.54078	8.40397e-11	-0.809748
Vha44	52	0.282797	0.0649792	0.91965	9.79881e-11	-0.636854
alien	20	0.54384	0.00448317	1.87598	9.83276e-11	-1.33214
Npc2f	21	0.311584	0.108729	1.80524	9.97269e-11	-1.49365
CG17209	31	0.0158667	29.1589	1.3358	1.06082e-10	-1.31993
mino	32	0.805	1.93853e-06	1.30207	1.10952e-10	-0.497068
ACXD	39	0.156044	2.37114	1.12179	1.18132e-10	-0.965749
ptc	62	0.463528	4.14574e-05	0.80987	1.24997e-10	-0.346342
ifc	12	2.02234	2.65214e-08	2.7502	1.34161e-10	-0.72786
CG3394	32	0.0197387	30.5855	1.29174	1.37478e-10	-1.272
CG2681	15	1.06083	3.97082e-05	2.31329	1.38312e-10	-1.25246
CR42862	21	1.68409	2.37368e-10	1.78134	1.39651e-10	-0.0972491
CG17119	19	0.345257	0.0762845	1.91852	1.51856e-10	-1.57327
Psa	78	0.673657	1.66631e-10	0.693927	1.61054e-10	-0.0202696
p38a	18	1.39333	1.30143e-07	1.99481	1.63214e-10	-0.601478
Csp	23	0.555644	0.00213017	1.6497	1.64492e-10	-1.09406
CG6218	24	0.998754	1.26819e-06	1.59399	1.71353e-10	-0.595233
S6k	37	0.754463	1.18311e-06	1.14966	1.74173e-10	-0.395197
alpha-Est9	39	1.10029	1.00789e-10	1.10615	1.74655e-10	-0.00585994
CG4080	44	0.628041	4.7533e-06	1.01142	1.88187e-10	-0.383375
ppk18	30	0.0601567	10.6061	1.3394	1.90375e-10	-1.27924
CG31975	14	0.899441	0.000345984	2.40461	1.95921e-10	-1.50517
CG31976	14	0.899441	0.000345984	2.40461	1.95921e-10	-1.50517
Myo28B1	60	0.579126	6.87957e-07	0.814522	2.05581e-10	-0.235396
ATPsynC	13	1.8784	3.69963e-08	2.53915	2.0793e-10	-0.660744
CG2061	13	0.276064	0.224427	2.53429	2.17467e-10	-2.25823
Fatp	31	0.93469	1.90989e-07	1.29842	2.25285e-10	-0.363726
CAH2	19	0.181081	0.681058	1.88631	2.299e-10	-1.70523
CR31044	20	1.73477	2.79039e-10	1.81274	2.30647e-10	-0.077967
Mlc-c	17	1.43306	1.60853e-07	2.0552	2.31637e-10	-0.622137
CG6484	14	0.303017	0.165447	2.38698	2.33062e-10	-2.08396
Karybeta3	35	1.1684	1.68799e-10	1.18426	2.35992e-10	-0.015866
CG12991	43	0.723418	4.29565e-07	1.01798	2.48627e-10	-0.294566
Pdk	27	1.26248	2.69909e-09	1.43535	2.49741e-10	-0.172872
CG12262	16	1.43026	3.4056e-07	2.14621	2.52082e-10	-0.715948
clos	57	0.852532	6.70993e-11	0.836749	2.56173e-10	0.0157826
CG11050	21	1.82358	3.1273e-11	1.73712	2.60374e-10	0.0864663
mdy	49	1.25216	4.87132e-15	0.927041	2.60969e-10	0.325117
Inx7	18	0.0180992	5.26449	1.95618	2.62205e-10	-1.93808
COX6B	25	0.933324	2.4269e-06	1.51849	2.64734e-10	-0.585163
CG1927	15	1.56282	1.63386e-07	2.25102	2.6518e-10	-0.688196
LRR	56	1.168	1.34966e-15	0.845361	2.68997e-10	0.322634
CG13360	12	-0.005338	3.02375	2.66702	2.75146e-10	-2.67236
sima	143	0.556478	1.68597e-13	0.490712	2.869e-10	0.0657657
CG6834	15	0.515594	0.015491	2.24159	2.92647e-10	-1.72599
Rala	34	1.07244	2.51096e-09	1.2001	2.92727e-10	-0.127666
CG6428	24	0.888445	7.67706e-06	1.55813	3.03085e-10	-0.669687
CG3734	14	0.0672348	1.8966	2.36021	3.03365e-10	-2.29297
CG16989	20	1.5113	6.27767e-09	1.78821	3.21052e-10	-0.276905
CG9331	18	1.56099	1.53842e-08	1.93905	3.23526e-10	-0.378062
CG13868	27	1.3233	8.96821e-10	1.42016	3.26909e-10	-0.0968638
GlyP	38	1.18619	2.0298e-11	1.10051	3.35702e-10	0.0856809
Whamy	16	1.02789	3.53907e-05	2.11973	3.37845e-10	-1.09183
pnt	230	0.855118	6.55702e-39	0.401014	3.3994e-10	0.454104
Amph	41	0.667617	3.38746e-06	1.04082	3.44682e-10	-0.373207
CG3011	27	1.3311	7.78591e-10	1.41506	3.57822e-10	-0.0839626
Toll-9	40	0.0518855	36.8055	1.05597	3.76691e-10	-1.00408
dsd	38	0.14185	3.21619	1.09568	3.77685e-10	-0.953832
Ptx1	53	0.870343	1.62312e-10	0.86635	3.89976e-10	0.00399236
CG7255	24	0.27498	0.171474	1.54189	3.9243e-10	-1.26691
CG4670	21	0.996229	5.20024e-06	1.70598	4.03741e-10	-0.709749
aralar1	40	1.15001	1.65586e-11	1.05061	4.32027e-10	0.0993985
Tudor-SN	18	1.71507	2.16154e-09	1.90918	4.66737e-10	-0.194106
CG3091	11	0.292852	0.204821	2.78096	4.75397e-10	-2.48811
ND-39	21	1.50735	3.09516e-09	1.69122	4.9704e-10	-0.183869
MFS1	13	-0.304833	64.5784	2.44427	4.99653e-10	-2.7491
CG32669	11	1.2397	6.2363e-05	2.76959	5.20836e-10	-1.52989
CG8036	36	1.36682	9.1082e-13	1.12511	5.29151e-10	0.241707
Eip55E	12	1.7088	4.67124e-07	2.5872	5.48116e-10	-0.878399
LManI	19	0.17477	0.740849	1.81862	5.4964e-10	-1.64385
Tm1	80	0.903874	1.03076e-15	0.65814	5.6265e-10	0.245735
CG15255	9	0.208311	0.410026	3.20418	5.67101e-10	-2.99586
CG17985	21	0.864658	3.51785e-05	1.68172	5.68211e-10	-0.817063
spheroide	16	0.00466071	4.75771	2.0727	5.68259e-10	-2.06804
bgm	24	0.272868	0.17749	1.51605	5.91932e-10	-1.24318
CG30015	88	0.875006	2.00848e-16	0.620012	6.39676e-10	0.254994
lama	56	0.904427	1.54401e-11	0.81949	6.70331e-10	0.0849363
CG32686	21	-0.0757387	30.2323	1.66859	6.83632e-10	-1.74433
Sod3	21	0.672567	0.00057336	1.66839	6.85585e-10	-0.995824
ZnT63C	26	0.709383	8.07129e-05	1.41766	6.91474e-10	-0.708274
CG13510	13	1.10365	7.04347e-05	2.40751	7.01809e-10	-1.30385
CG13511	13	1.10365	7.04347e-05	2.40751	7.01809e-10	-1.30385
CG42565	13	1.10365	7.04347e-05	2.40751	7.01809e-10	-1.30385
csw	83	0.564333	1.25535e-08	0.639592	7.04151e-10	-0.0752591
CG17597	17	0.874698	0.000141237	1.95729	7.25707e-10	-1.08259
cln3	30	0.125837	2.86816	1.27007	7.37803e-10	-1.14424
Hr96	20	0.564303	0.00337111	1.72392	7.63839e-10	-1.15961
scu	16	1.53732	9.89924e-08	2.04287	7.90374e-10	-0.505549
CG8249	25	0.0626955	6.07039	1.45201	7.93359e-10	-1.38932
Calr	14	1.78196	3.75057e-08	2.26067	8.08347e-10	-0.478712
Cyp6v1	26	0.628647	0.000332064	1.4047	8.63217e-10	-0.776049
emp	40	0.995518	9.03806e-10	1.02355	8.63813e-10	-0.0280279
Socs36E	39	1.50814	3.33837e-15	1.04183	8.71645e-10	0.466316
Aps	16	1.56533	7.16481e-08	2.0335	8.76662e-10	-0.468167
Irp-1B	25	0.668755	0.000213475	1.44485	8.93026e-10	-0.776092
CG1946	16	0.110037	1.41008	2.03017	9.0954e-10	-1.92013
Atg13	15	1.19109	9.54642e-06	2.12692	9.70186e-10	-0.935833
DOR	48	1.40302	8.76689e-17	0.897089	9.7635e-10	0.505928
CG6067	26	0.0929855	3.95212	1.39597	1.00228e-09	-1.30298
Sk1	24	0.803893	3.05212e-05	1.48068	1.03887e-09	-0.676787
MFS12	14	0.356618	0.0950261	2.23033	1.08976e-09	-1.87372
pyr	33	1.01715	1.37748e-08	1.16524	1.09298e-09	-0.148097
CG15771	16	1.53206	1.0519e-07	2.01224	1.10893e-09	-0.480188
fa2h	19	0.96236	2.03603e-05	1.76381	1.11326e-09	-0.801446
CG12974	12	0.868639	0.00101815	2.49819	1.18218e-09	-1.62955
bowl	51	1.04526	1.18918e-12	0.854585	1.19645e-09	0.19068
CG3609	13	2.03657	7.91776e-09	2.34959	1.19855e-09	-0.313012
PGRP-LC	39	1.62426	1.77063e-16	1.0272	1.25636e-09	0.597059
CG10650	10	0.637212	0.013727	2.85247	1.2922e-09	-2.21526
Prestin	35	0.543588	0.000276264	1.1079	1.32248e-09	-0.564313
CG9981	31	0.746322	9.09413e-06	1.21051	1.32389e-09	-0.464189
l(1)G0334	15	1.33181	2.04689e-06	2.09709	1.32523e-09	-0.765281
Myc	35	1.03941	3.23731e-09	1.10612	1.37666e-09	-0.0667116
Cp1	19	1.22138	6.43906e-07	1.7446	1.42562e-09	-0.523223
CR45952	12	0.731164	0.00358152	2.47485	1.44605e-09	-1.74369
Vti1b	17	1.65905	1.03533e-08	1.8974	1.45924e-09	-0.238357
Trx-2	11	2.03424	6.98442e-08	2.63901	1.48609e-09	-0.604763
Su(dx)	28	0.672142	9.16145e-05	1.29844	1.50193e-09	-0.626294
tna	47	0.870442	1.59518e-09	0.895022	1.53279e-09	-0.0245792
CG3967	33	0.877475	2.85532e-07	1.14795	1.58126e-09	-0.270478
Mal-A5	16	0.786963	0.000570742	1.9799	1.58582e-09	-1.19293
CG4585	14	1.76985	4.25098e-08	2.19078	1.60863e-09	-0.420931
CG3868	13	0.577874	0.0118434	2.31056	1.71902e-09	-1.73268
CG3625	32	0.959336	7.46039e-08	1.16455	1.92533e-09	-0.205216
GstE12	13	1.97118	1.49776e-08	2.28715	2.13408e-09	-0.315976
CG14767	17	0.750178	0.000640305	1.86086	2.23482e-09	-1.11068
CG13506	38	1.27824	2.09099e-12	1.02053	2.36118e-09	0.257712
CG3301	12	1.27961	2.3705e-05	2.41663	2.39063e-09	-1.13703
CG1888	19	1.29481	2.41852e-07	1.70178	2.4741e-09	-0.406972
Got2	22	1.28357	4.26446e-08	1.52229	2.49075e-09	-0.238717
AOX1	19	0.561239	0.00428231	1.70059	2.51249e-09	-1.13935
mfrn	20	1.21832	3.72017e-07	1.63309	2.59893e-09	-0.414774
TSG101	12	1.48675	3.56253e-06	2.40614	2.61734e-09	-0.91939
CG14478	23	1.01593	1.53043e-06	1.46868	2.62379e-09	-0.452748
Pgk	23	1.52449	5.14696e-10	1.46716	2.6857e-09	0.0573361
sut1	17	0.911491	9.03627e-05	1.84466	2.69965e-09	-0.93317
CG3106	26	1.11276	6.88432e-08	1.33777	2.71405e-09	-0.225017
CG42666	192	0.448558	3.77547e-12	0.411652	2.83708e-09	0.0369062
CG11825	15	1.5537	1.80535e-07	2.02244	2.8917e-09	-0.468738
Scsalpha	20	1.1707	7.2222e-07	1.62464	2.91254e-09	-0.45394
CG18809	19	1.05332	6.05398e-06	1.68895	2.91863e-09	-0.635632
CG14457	24	0.70031	0.000165549	1.41439	2.98154e-09	-0.714084
CG34112	13	0.914395	0.00044559	2.24785	3.0686e-09	-1.33345
CG13900	40	0.763425	3.67827e-07	0.972623	3.18101e-09	-0.209198
dnr1	68	0.568458	2.06523e-07	0.686243	3.20133e-09	-0.117785
brm	70	0.368675	0.000876923	0.674256	3.20634e-09	-0.305581
CG7912	13	0.552113	0.0152239	2.24208	3.23653e-09	-1.68997
be	54	0.216109	0.600974	0.791915	3.40239e-09	-0.575806
CG5835	19	1.47303	2.24627e-08	1.67688	3.40918e-09	-0.203851
CG9977	22	0.716327	0.000227328	1.50069	3.42103e-09	-0.784366
stas	16	1.66871	2.17299e-08	1.90995	3.43689e-09	-0.241241
ttk	81	1.24945	1.88141e-23	0.61712	3.48821e-09	0.632329
CG3552	16	1.77231	6.57352e-09	1.90265	3.72581e-09	-0.130341
lace	30	1.44429	1.13952e-11	1.18523	3.8723e-09	0.259066
CG44325	24	0.710451	0.000140292	1.39778	3.88332e-09	-0.687329
CG17337	10	1.88902	6.51008e-07	2.70213	3.94436e-09	-0.813112
CG5849	27	1.37912	3.26209e-10	1.27741	4.10399e-09	0.101712
CR45133	12	1.18283	5.74627e-05	2.35327	4.13177e-09	-1.17044
Ef1alpha48D	17	1.50037	7.10529e-08	1.80733	4.17273e-09	-0.306958
tobi	12	-0.0598476	4.97896	2.35148	4.19587e-09	-2.41133
mnb	92	0.565013	2.02476e-09	0.570833	4.37409e-09	-0.00581967
slik	49	0.231622	0.352344	0.835381	4.49463e-09	-0.603759
CG33969	12	0.995727	0.000318295	2.34335	4.50128e-09	-1.34762
Cyp9b2	13	0.524926	0.0198432	2.20469	4.57234e-09	-1.67977
Ca-P60A	66	0.460391	2.71685e-05	0.689987	4.62712e-09	-0.229597
cue	56	0.584439	1.30559e-06	0.764386	4.6871e-09	-0.179947
NAT1	49	0.537032	2.50819e-05	0.833588	4.75194e-09	-0.296556
CG9281	27	1.3502	5.50844e-10	1.26639	4.98877e-09	0.08381
mthl10	40	1.4613	5.23604e-15	0.953324	5.21337e-09	0.507976
su(sable)	36	0.851886	1.63814e-07	1.02478	5.41294e-09	-0.172896
PPP4R2r	20	0.357351	0.0602518	1.57866	5.41373e-09	-1.22131
SCOT	24	1.04954	5.53574e-07	1.37616	5.47682e-09	-0.326626
CG7536	48	0.661208	6.67309e-07	0.84021	5.51684e-09	-0.179002
CG42249	42	0.105372	10.7283	0.919508	5.53468e-09	-0.814137
DnaJ-1	18	1.20152	1.49764e-06	1.7069	5.58478e-09	-0.505373
Kap-alpha3	18	1.44095	7.09613e-08	1.70668	5.5997e-09	-0.265724
CG17028	10	1.01283	0.000692007	2.65449	5.61762e-09	-1.64166
CG15865	19	-0.315116	508.94	1.6379	5.63182e-09	-1.95302
CG6028	10	1.66	4.02409e-06	2.6535	5.65906e-09	-0.993504
Hex-A	21	1.59348	8.85505e-10	1.51709	5.77788e-09	0.0763914
CG31974	10	1.64385	4.57584e-06	2.64598	5.98413e-09	-1.00213
CG15784	16	1.3525	8.35484e-07	1.85939	6.01191e-09	-0.506888
CG15111	26	0.860233	5.74364e-06	1.29079	6.06514e-09	-0.430561
Idh	16	1.08691	1.79092e-05	1.85575	6.25857e-09	-0.768838
CG14688	15	0.161712	0.744526	1.94603	6.4265e-09	-1.78432
pdgy	67	0.636943	1.41934e-08	0.675749	6.45913e-09	-0.0388061
Gpo-1	32	0.769067	4.13858e-06	1.10572	6.52692e-09	-0.336656
lid	36	0.713518	4.23058e-06	1.0163	6.58892e-09	-0.302781
CG1444	13	1.5875	6.30351e-07	2.1638	6.67155e-09	-0.576301
Hsc70-5	16	1.05393	2.62047e-05	1.84917	6.73116e-09	-0.795236
CG10365	25	1.31591	3.74514e-09	1.3215	6.84453e-09	-0.0055906
Hmgcr	59	0.418838	0.000331552	0.728688	6.97806e-09	-0.309851
Ant2	16	1.20493	4.58736e-06	1.84266	7.23337e-09	-0.63773
gw	50	0.720672	6.00747e-08	0.809062	7.27269e-09	-0.0883903
CG5805	12	0.7356	0.00343908	2.28057	7.7402e-09	-1.54497
Dip-C	10	1.21444	0.000139228	2.61009	7.81113e-09	-1.39565
Cyp6g1	21	0.276278	0.181607	1.49378	8.02409e-09	-1.2175
CG45057	17	0.909281	9.28192e-05	1.74788	8.34747e-09	-0.838601
Seipin	12	0.867856	0.00102547	2.27171	8.35554e-09	-1.40385
LManII	23	0.0507621	5.97809	1.39223	8.45165e-09	-1.34146
CG2909	10	1.49137	1.53864e-05	2.59934	8.45954e-09	-1.10797
bab2	96	0.0099815	187003	0.54669	8.55206e-09	-0.536709
Jon99Ci	8	-0.243007	8.53319	3.04099	9.33269e-09	-3.284
SC35	16	1.48432	1.82483e-07	1.81826	9.47419e-09	-0.333932
bel	29	0.91874	6.01815e-07	1.16691	9.62678e-09	-0.248175
crp	47	0.967271	8.67198e-11	0.833261	9.67995e-09	0.13401
Smox	21	0.878034	2.89649e-05	1.47989	9.7578e-09	-0.601856
CR46033	7	1.21546	0.000805185	3.3334	9.8033e-09	-2.11794
phol	15	1.23419	5.95665e-06	1.90472	9.89713e-09	-0.670531
CG2316	22	0.20612	0.511317	1.42815	9.93254e-09	-1.22203
CG6805	13	1.07846	9.00428e-05	2.12041	9.96244e-09	-1.04196
CG10562	7	1.01652	0.00274225	3.32821	1.00931e-08	-2.31168
Jheh2	15	1.96729	1.95434e-09	1.90236	1.01441e-08	0.0649268
CG13012	27	0.131824	2.12545	1.22574	1.02531e-08	-1.09392
CG11961	20	0.687393	0.000606729	1.53099	1.02936e-08	-0.843601
CG5973	27	0.369355	0.0287418	1.22369	1.06339e-08	-0.85433
CR45044	23	0.337879	0.0654138	1.37432	1.11151e-08	-1.03644
CG8083	12	-0.0368884	4.03563	2.2386	1.11213e-08	-2.27548
CG6908	11	1.06821	0.000270277	2.3875	1.11947e-08	-1.31929
CG4619	36	0.35926	0.0174426	0.992278	1.14972e-08	-0.633017
CG11878	12	0.296316	0.191394	2.23474	1.14976e-08	-1.93843
mex1	11	1.16171	0.000121496	2.38389	1.1524e-08	-1.22218
Herp	11	0.874563	0.00141578	2.38382	1.15307e-08	-1.50926
Jon74E	11	0.0802776	1.26137	2.38293	1.1613e-08	-2.30266
CG17829	16	1.28781	1.76261e-06	1.79838	1.18024e-08	-0.510574
ref(2)P	12	1.30804	1.82753e-05	2.22964	1.20151e-08	-0.921604
Gyk	17	1.47894	9.21607e-08	1.71653	1.20324e-08	-0.237593
CHES-1-like	63	0.693109	4.02959e-09	0.685338	1.22723e-08	0.00777069
Jheh3	9	0.757738	0.00720517	2.75162	1.24022e-08	-1.99389
CG18549	26	0.672025	0.000155304	1.249	1.24024e-08	-0.576979
PRL-1	25	1.26899	8.28493e-09	1.28544	1.24145e-08	-0.0164508
CG31689	57	1.73592	9.88334e-25	0.728301	1.25698e-08	1.00762
ltd	27	0.766605	2.15214e-05	1.21329	1.27851e-08	-0.446685
Tina-1	12	1.85696	1.20435e-07	2.22172	1.28654e-08	-0.364769
CG9084	10	1.18462	0.000176487	2.53785	1.33535e-08	-1.35323
bbx	34	0.940525	4.75878e-08	1.02606	1.33864e-08	-0.0855313
waw	34	0.940525	4.75878e-08	1.02606	1.33864e-08	-0.0855313
Pdi	19	1.04277	6.96841e-06	1.56989	1.35193e-08	-0.527121
Muc55B	10	-0.0596258	3.50415	2.53541	1.35976e-08	-2.59503
vanin-like	15	-0.305757	124.019	1.87098	1.40819e-08	-2.17674
CG6950	10	1.53216	1.11234e-05	2.53028	1.41248e-08	-0.998118
rost	16	1.84311	2.90359e-09	1.77968	1.45139e-08	0.0634303
Atg1	52	0.835915	7.41896e-10	0.767348	1.46324e-08	0.068567
alpha-Est4	10	0.954826	0.00109768	2.52433	1.47626e-08	-1.56951
CG13784	32	0.435071	0.00476866	1.0659	1.49153e-08	-0.630827
CG5455	26	0.772405	2.67566e-05	1.23643	1.53804e-08	-0.464026
GlcT-1	15	1.83415	8.38995e-09	1.86156	1.55404e-08	-0.0274092
Pgd	15	1.44169	6.15011e-07	1.86094	1.56406e-08	-0.419252
l(3)07882	21	0.814077	7.336e-05	1.44588	1.57557e-08	-0.631801
CG14131	17	0.655311	0.00202533	1.69282	1.58659e-08	-1.03751
PP2A-B'	46	0.675839	7.23897e-07	0.828261	1.5909e-08	-0.152422
hng3	62	0.712466	2.49254e-09	0.685352	1.59242e-08	0.0271143
Rip11	44	0.905654	1.85052e-09	0.852528	1.61536e-08	0.0531256
Pdxk	10	1.45887	1.99263e-05	2.51164	1.62209e-08	-1.05278
exex	17	1.18988	3.079e-06	1.68888	1.66123e-08	-0.499004
CG9826	13	0.134492	0.892006	2.06486	1.66461e-08	-1.93037
CG10472	12	-0.0627174	5.11142	2.19055	1.68401e-08	-2.25326
CR43837	10	0.277308	0.240298	2.50635	1.68713e-08	-2.22904
Atg7	22	1.51188	1.3487e-09	1.38951	1.75233e-08	0.122364
Rab10	19	1.22365	6.24707e-07	1.54647	1.82781e-08	-0.322823
CG9536	11	1.06569	0.000276171	2.32302	1.87875e-08	-1.25733
CG5167	11	1.78229	6.02365e-07	2.32232	1.88928e-08	-0.540034
sni	11	1.90076	2.18716e-07	2.32145	1.90248e-08	-0.420697
C1GalTA	20	0.693992	0.000553439	1.4853	1.90598e-08	-0.791307
CG11897	25	0.10028	3.21372	1.25763	1.96475e-08	-1.15735
CG13551	31	0.924928	2.33325e-07	1.07495	2.03227e-08	-0.150018
RhoGAP15B	72	0.595937	2.68362e-08	0.621899	2.03253e-08	-0.0259618
CG7457	33	0.73596	6.16014e-06	1.02828	2.03715e-08	-0.292324
colt	10	1.4522	2.10114e-05	2.47872	2.07113e-08	-1.02652
CG7470	23	0.206921	0.512928	1.33357	2.07334e-08	-1.12665
Unc-115a	41	0.574411	3.99993e-05	0.884327	2.08194e-08	-0.309916
CG42825	13	-0.117937	10.4456	2.03901	2.11366e-08	-2.15695
CG3702	15	1.29948	2.91564e-06	1.83211	2.11419e-08	-0.532629
Strip	33	0.855276	4.62284e-07	1.02572	2.15188e-08	-0.170443
CG17233	37	0.392373	0.00728066	0.946296	2.19465e-08	-0.553923
CG7992	17	1.19211	2.99674e-06	1.66446	2.20873e-08	-0.472351
Mad	33	1.22338	1.5672e-10	1.0231	2.27556e-08	0.200278
CG9555	13	0.666666	0.00498434	2.03014	2.29415e-08	-1.36348
Ctr1B	10	0.931627	0.00132011	2.46347	2.31937e-08	-1.53184
CG6891	25	1.35581	1.90656e-09	1.24733	2.32922e-08	0.108481
CG34348	23	0.673892	0.000331767	1.32565	2.34051e-08	-0.651757
CR43730	13	1.62998	4.16651e-07	2.0278	2.3444e-08	-0.39782
ck	66	0.246409	0.192554	0.650172	2.40076e-08	-0.403763
Cyp317a1	33	1.00261	1.88848e-08	1.01881	2.49427e-08	-0.0161942
CG11891	28	0.391505	0.017496	1.14482	2.50872e-08	-0.753314
CG1774	15	0.523455	0.0142142	1.81444	2.54295e-08	-1.29099
loco	82	1.01969	1.25676e-18	0.57381	2.55452e-08	0.445883
flfl	33	0.813296	1.14976e-06	1.0167	2.60923e-08	-0.203399
Kr-h2	10	0.93581	0.00127691	2.44748	2.61173e-08	-1.51167
CG15674	10	1.63656	4.8489e-06	2.44521	2.65602e-08	-0.808654
Hsp83	18	1.30175	4.17842e-07	1.57849	2.69939e-08	-0.276738
emc	14	1.56251	3.63113e-07	1.90372	2.71663e-08	-0.341209
CG11889	28	0.389506	0.0181628	1.13938	2.77177e-08	-0.749872
CG4452	17	1.52466	5.29101e-08	1.64358	2.81776e-08	-0.118923
CG14160	10	0.0593835	1.35989	2.43434	2.8793e-08	-2.37495
Ugt86Dd	14	1.05187	7.14858e-05	1.89774	2.88143e-08	-0.845865
Mgstl	9	1.36436	8.31294e-05	2.62497	2.94094e-08	-1.2606
UGP	31	0.672127	4.16489e-05	1.05657	2.94305e-08	-0.384438
Pis	14	1.15684	2.41345e-05	1.8933	3.01021e-08	-0.73646
Trl	43	1.14576	3.5924e-12	0.842919	3.02032e-08	0.302842
CG2765	16	1.15655	8.01741e-06	1.71067	3.11326e-08	-0.55412
CG43120	7	0.988349	0.00326197	3.12541	3.1456e-08	-2.13706
SLC5A11	16	0.831281	0.00034223	1.70904	3.16985e-08	-0.877762
ZnT41F	27	0.644071	0.000198149	1.16065	3.24976e-08	-0.516581
CG9673	7	0.0845502	0.853816	3.11795	3.27989e-08	-3.0334
CG8503	14	0.485626	0.0250171	1.8831	3.32828e-08	-1.39747
AdSS	17	1.4812	8.96658e-08	1.62917	3.33372e-08	-0.147964
CG5724	16	-0.183272	41.6227	1.70299	3.38921e-08	-1.88626
Aats-ser	11	1.50754	6.3127e-06	2.24668	3.4676e-08	-0.739143
CR44662	14	1.27741	6.93319e-06	1.87889	3.46892e-08	-0.601483
CG1271	12	1.00514	0.000292043	2.10611	3.49113e-08	-1.10098
CG10602	23	0.790037	5.34077e-05	1.2974	3.60605e-08	-0.507359
imd	11	1.87454	2.73685e-07	2.24044	3.64577e-08	-0.365906
koko	11	1.61472	2.52459e-06	2.23975	3.66616e-08	-0.625034
CG10559	12	0.297686	0.189011	2.1003	3.671e-08	-1.80261
Zip71B	25	0.201703	0.577646	1.21942	3.69246e-08	-1.01772
mts	15	0.762688	0.00103701	1.7778	3.7296e-08	-1.01511
r-l	17	1.01436	2.59248e-05	1.61771	3.81027e-08	-0.603356
Fic	12	0.943294	0.000514248	2.09563	3.82204e-08	-1.15233
CR45215	9	1.54354	2.22526e-05	2.5848	3.86736e-08	-1.04126
CG14219	19	-0.194011	101.238	1.48813	3.87408e-08	-1.68214
CG5958	9	1.03431	0.000942156	2.58247	3.92925e-08	-1.54816
CAP	144	0.780211	3.85113e-22	0.433461	3.96968e-08	0.34675
CG7408	32	0.0905658	6.85935	1.01754	4.06872e-08	-0.926975
CG8834	23	-0.108613	73.288	1.28905	4.09701e-08	-1.39767
CR45166	12	1.26021	2.83091e-05	2.08659	4.13231e-08	-0.826381
coro	31	0.474003	0.00242242	1.03889	4.20166e-08	-0.56489
CG31104	11	0.170926	0.581016	2.22249	4.2112e-08	-2.05156
CG7702	26	1.32871	1.56594e-09	1.17697	4.25607e-08	0.15174
CG30022	16	1.1953	5.12674e-06	1.68144	4.30143e-08	-0.486141
EDTP	34	1.56513	4.24365e-14	0.972635	4.32748e-08	0.592495
CG4653	7	-0.115783	2.93296	3.06658	4.37433e-08	-3.18237
CG9663	21	1.01797	3.79149e-06	1.37327	4.38209e-08	-0.355295
CG4607	15	0.222705	0.381954	1.7612	4.43607e-08	-1.5385
Abp1	13	0.687965	0.00404992	1.95743	4.49182e-08	-1.26947
Est-Q	12	0.39128	0.0802768	2.07667	4.50184e-08	-1.68539
Usp1	29	0.247297	0.25774	1.08499	4.5409e-08	-0.837695
CG6767	38	0.856604	6.95175e-08	0.898419	4.63882e-08	-0.0418159
Cyp4e1	11	0.333718	0.144413	2.21033	4.6431e-08	-1.87661
CG6830	16	0.368494	0.071423	1.67437	4.65117e-08	-1.30587
Cyp6a20	11	0.942728	0.000790391	2.20937	4.67871e-08	-1.26665
CG31288	7	0.312646	0.209485	3.05376	4.70043e-08	-2.74111
CG5618	16	1.23033	3.42187e-06	1.67316	4.71379e-08	-0.442832
Galphai	31	0.845184	1.19734e-06	1.03299	4.73183e-08	-0.18781
prtp	13	1.35668	5.97979e-06	1.95084	4.77392e-08	-0.594162
CG11426	20	0.454296	0.0156094	1.41476	4.93295e-08	-0.960467
Tsp42Ef	13	1.25248	1.65106e-05	1.94667	4.96137e-08	-0.694191
CG34417	175	0.111606	135014	0.400001	5.00447e-08	-0.288394
dos	23	1.01795	1.48267e-06	1.27562	5.03208e-08	-0.257665
Rtnl1	46	0.696237	3.96786e-07	0.78881	5.0412e-08	-0.0925731
CG3987	9	1.35126	9.15421e-05	2.54375	5.11611e-08	-1.19249
Fer1HCH	10	1.8654	7.85546e-07	2.35689	5.11636e-08	-0.491487
RhoGAP16F	20	1.4824	9.38995e-09	1.41166	5.14345e-08	0.0707383
CG7458	21	0.76938	0.000140447	1.35987	5.29256e-08	-0.590488
Gfat2	19	1.29434	2.43378e-07	1.46179	5.43818e-08	-0.167448
CG31431	16	1.59374	5.16195e-08	1.6588	5.52502e-08	-0.0650592
JhI-26	12	1.5748	1.59175e-06	2.05127	5.60553e-08	-0.476469
D19A	19	0.528544	0.0066224	1.45924	5.6197e-08	-0.930694
CG18746	12	1.1831	5.73194e-05	2.04808	5.7621e-08	-0.864982
Cat	23	0.84926	2.10444e-05	1.26634	5.79897e-08	-0.417085
l(1)G0320	12	1.2408	3.38106e-05	2.04403	5.96713e-08	-0.803238
Fmo-2	13	1.23627	1.93369e-05	1.92506	6.05837e-08	-0.688785
CG10433	11	1.83394	3.87288e-07	2.17665	6.08452e-08	-0.342714
CG3344	15	0.621004	0.00488793	1.73048	6.11597e-08	-1.10948
Fem-1	31	0.824629	1.82515e-06	1.02024	6.11761e-08	-0.195616
betaTub56D	17	1.88389	6.75715e-10	1.57353	6.3791e-08	0.310361
CG30122	28	0.610552	0.000290104	1.09382	6.3881e-08	-0.483272
CG16732	10	1.87455	7.30436e-07	2.32331	6.56451e-08	-0.448766
CG5009	17	0.755474	0.000600434	1.57055	6.60487e-08	-0.815075
Thor	8	2.07702	1.3246e-06	2.7227	6.73912e-08	-0.645678
Dip-B	13	1.07116	9.6677e-05	1.91309	6.76701e-08	-0.841924
Sap-r	31	0.627964	0.000103028	1.01447	6.87235e-08	-0.386507
msn	100	1.12408	4.16839e-25	0.501072	7.11017e-08	0.623011
GstT3	11	1.25541	5.45225e-05	2.15449	7.26969e-08	-0.899072
CR43270	9	1.15195	0.000396572	2.49203	7.27875e-08	-1.34008
CG10086	10	1.6435	4.58829e-06	2.30704	7.40739e-08	-0.663536
Trp1	18	0.779682	0.000322671	1.49435	7.57875e-08	-0.714671
GlcAT-S	22	1.07672	9.74671e-07	1.28941	7.62827e-08	-0.212684
wal	16	0.674188	0.00209738	1.62919	7.66559e-08	-0.955
CG5830	30	1.23984	6.67775e-10	1.03227	7.69201e-08	0.207576
Pdcd4	29	1.76947	4.40538e-14	1.05537	7.95611e-08	0.714095
CG31102	13	0.390506	0.0735575	1.89521	7.98261e-08	-1.5047
Tsp29Fa	11	1.15648	0.000127054	2.14004	8.1639e-08	-0.983554
FASN2	82	0.4852	8.66206e-07	0.550949	8.20572e-08	-0.0657489
Rga	19	1.44652	3.19912e-08	1.4281	8.39178e-08	0.0184189
LKRSDH	26	0.180127	0.858635	1.13671	8.47732e-08	-0.956585
CG44250	7	2.17912	2.12758e-06	2.94426	8.68347e-08	-0.765144
Acox57D-p	17	1.01775	2.48781e-05	1.54666	8.72774e-08	-0.528905
SH3PX1	13	1.46578	2.06458e-06	1.88544	8.73632e-08	-0.419659
Syx4	16	1.30927	1.376e-06	1.61648	8.82222e-08	-0.307213
CG9837	19	1.86432	1.21761e-10	1.42335	8.92082e-08	0.440973
CG7953	13	-0.0851139	7.58559	1.88217	9.00468e-08	-1.96728
Hex-C	9	0.588734	0.0249765	2.45838	9.15595e-08	-1.86964
CG14495	11	-0.0835176	5.11859	2.12491	9.21782e-08	-2.20843
CG3262	34	0.809977	8.74875e-07	0.938171	9.22533e-08	-0.128194
Traf-like	18	0.902777	6.72782e-05	1.4769	9.38837e-08	-0.574125
CG11388	11	1.58221	3.33367e-06	2.12244	9.40262e-08	-0.540236
CG31751	25	0.764571	4.21896e-05	1.16224	9.49258e-08	-0.397665
CG1942	8	0.0840738	0.935762	2.66143	9.85987e-08	-2.57736
Pi3K21B	27	1.49183	4.23337e-11	1.09659	1.01147e-07	0.395239
CG9915	45	0.207799	0.699666	0.7757	1.01422e-07	-0.567901
CG13604	15	0.751846	0.00116765	1.68138	1.02173e-07	-0.929537
CG3835	19	1.23116	5.65166e-07	1.41255	1.02511e-07	-0.181396
shrb	9	1.70281	6.89572e-06	2.44166	1.02611e-07	-0.738852
CG10939	27	0.298046	0.104614	1.09406	1.05783e-07	-0.796014
CG11151	7	1.68464	4.47441e-05	2.90636	1.0739e-07	-1.22172
epsilonTry	11	0.0887401	1.17331	2.10518	1.08002e-07	-2.01644
CG9825	10	-0.198027	10.5353	2.25606	1.08146e-07	-2.45409
Set1	34	0.828802	5.74923e-07	0.930673	1.08769e-07	-0.101871
Dcp-1	8	2.18029	6.59176e-07	2.64201	1.11241e-07	-0.461721
RhoBTB	29	0.830686	3.29615e-06	1.03697	1.1272e-07	-0.206288
CG10621	10	0.968689	0.000983082	2.24941	1.13619e-07	-1.28072
CG5807	22	0.699941	0.000291278	1.26141	1.15103e-07	-0.56147
Sec63	20	0.781753	0.00016295	1.35164	1.15523e-07	-0.569892
CG11200	22	0.292785	0.137818	1.2607	1.1631e-07	-0.967916
Rack1	15	1.37585	1.26409e-06	1.66893	1.16376e-07	-0.293081
CG32100	13	1.13327	5.27723e-05	1.84911	1.22216e-07	-0.715843
CG8520	11	0.780545	0.00316347	2.08947	1.22522e-07	-1.30893
rdx	165	0.822923	5.39995e-27	0.399863	1.22551e-07	0.42306
CG12263	18	0.25735	0.25002	1.45424	1.23974e-07	-1.19689
Cyp9f2	18	1.07091	7.90481e-06	1.45392	1.24476e-07	-0.383009
CG10576	18	0.737532	0.000551959	1.45317	1.25615e-07	-0.71564
CG6084	17	0.704509	0.00111466	1.51495	1.26325e-07	-0.810445
CR32636	8	1.58806	3.6068e-05	2.61987	1.27634e-07	-1.03181
CG34040	7	0.146572	0.582695	2.87133	1.3069e-07	-2.72475
ERR	14	1.09566	4.54429e-05	1.74356	1.31498e-07	-0.647893
Mst85C	13	1.84446	5.15029e-08	1.84006	1.32882e-07	0.00440581
CG5819	22	0.155031	1.1075	1.25107	1.33985e-07	-1.09604
Ect4	121	0.673431	2.0094e-15	0.450147	1.383e-07	0.223285
Sin3A	40	1.15614	1.41278e-11	0.825214	1.38482e-07	0.330928
omd	21	1.31572	5.01098e-08	1.29128	1.39096e-07	0.0244448
CG3894	26	0.919499	2.03357e-06	1.10754	1.39675e-07	-0.188041
Rab1	16	1.28252	1.87355e-06	1.57426	1.40719e-07	-0.291736
CG14968	14	1.15082	2.5684e-05	1.73664	1.40762e-07	-0.585823
CG9896	22	0.0912773	2.90539	1.24569	1.45013e-07	-1.15441
cad	32	1.20745	3.96693e-10	0.956137	1.455e-07	0.251311
raw	78	0.713361	2.41883e-11	0.55394	1.4555e-07	0.159421
CR42547	10	1.52657	1.16298e-05	2.21582	1.45793e-07	-0.689253
CG2915	10	1.1676	0.000202073	2.21248	1.49448e-07	-1.04488
CG8323	12	1.29368	2.08401e-05	1.93562	1.52163e-07	-0.641939
Unc-13-4B	27	1.05955	1.06636e-07	1.07288	1.53977e-07	-0.0133245
CG3437	8	2.05675	1.51907e-06	2.58955	1.54086e-07	-0.532805
Atg3	8	1.56078	4.33701e-05	2.58945	1.54184e-07	-1.02867
CG3209	15	0.591043	0.00678445	1.64159	1.54865e-07	-1.05055
CG5707	11	0.998127	0.000492153	2.05964	1.55685e-07	-1.06151
CG11378	10	1.64379	4.57776e-06	2.20642	1.56328e-07	-0.562628
CG5854	8	1.65801	2.24815e-05	2.58677	1.56774e-07	-0.928757
mag	13	-0.00177307	3.36664	1.82	1.59937e-07	-1.82178
Eip71CD	9	1.36499	8.27488e-05	2.37533	1.61274e-07	-1.01035
CG5828	8	1.39856	0.000129808	2.57903	1.64497e-07	-1.18047
CG17029	9	1.34625	9.4974e-05	2.37077	1.66368e-07	-1.02452
CG11453	12	1.06354	0.000171152	1.92447	1.67552e-07	-0.860927
l(2)gl	35	0.938799	3.24197e-08	0.892621	1.70438e-07	0.046178
MSBP	9	1.35364	8.99539e-05	2.36659	1.7118e-07	-1.01295
Atg17	45	0.78306	4.26636e-08	0.757249	1.72005e-07	0.0258109
CG11576	12	0.915845	0.000661059	1.92017	1.73883e-07	-1.00433
Rpn9	13	1.29295	1.11292e-05	1.81095	1.73887e-07	-0.518005
CG32549	55	0.294742	0.0391497	0.668922	1.75065e-07	-0.37418
Gyc76C	114	0.430946	3.09086e-07	0.458572	1.75197e-07	-0.0276261
Reg-2	9	0.547443	0.0338407	2.36079	1.78079e-07	-1.81335
PGRP-LD	32	0.796057	2.34125e-06	0.946235	1.78693e-07	-0.150178
Pmi	32	0.796057	2.34125e-06	0.946235	1.78693e-07	-0.150178
CG5745	17	0.537613	0.00845215	1.48339	1.8254e-07	-0.945782
Tsp42Ed	9	1.28607	0.000147866	2.35708	1.82639e-07	-1.07101
Gmap	97	1.18848	4.33973e-26	0.492601	1.85259e-07	0.695876
CG13624	63	0.964568	8.54973e-14	0.616591	1.85898e-07	0.347977
CG11034	19	0.381292	0.04718	1.36582	1.87108e-07	-0.98453
h	9	0.857829	0.00345064	2.35301	1.87782e-07	-1.49518
pinta	11	1.62108	2.39089e-06	2.03569	1.88693e-07	-0.414608
CG7272	10	1.3018	6.94963e-05	2.17891	1.9174e-07	-0.877114
CG18788	8	0.257564	0.289727	2.55074	1.96089e-07	-2.29318
Mal-A3	23	0.0525714	5.81039	1.18591	1.98518e-07	-1.13334
CG17691	23	0.774725	6.7949e-05	1.18518	2.00739e-07	-0.410457
Ubc7	11	1.2023	8.58688e-05	2.02347	2.08134e-07	-0.821174
CR44468	10	1.9061	5.68341e-07	2.16486	2.12823e-07	-0.258765
P5cr-2	9	1.53618	2.349e-05	2.33124	2.17829e-07	-0.795059
CG13893	21	0.573058	0.00243424	1.25926	2.18372e-07	-0.686203
Nop17l	27	0.967809	5.62029e-07	1.05313	2.18506e-07	-0.0853187
CG31694	16	1.16414	7.34484e-06	1.5337	2.20356e-07	-0.369557
CG7142	8	1.52775	5.42165e-05	2.53097	2.21708e-07	-1.00322
spoon	21	1.12314	8.22615e-07	1.25802	2.2222e-07	-0.134884
betaTry	10	-0.130213	6.14334	2.15887	2.22495e-07	-2.28909
VhaSFD	22	0.519307	0.0044778	1.2158	2.24976e-07	-0.696494
Uba1	33	0.836183	6.99649e-07	0.915193	2.28044e-07	-0.0790106
kat80	40	0.51658	0.000219313	0.805672	2.28379e-07	-0.289092
Surf4	10	1.34217	5.04086e-05	2.15501	2.28962e-07	-0.81284
CG8191	12	1.31862	1.65888e-05	1.8876	2.3035e-07	-0.568981
CG6439	12	0.538185	0.0209347	1.88573	2.34108e-07	-1.34754
CR45479	19	0.380695	0.0475571	1.34821	2.34722e-07	-0.967519
DCP2	20	1.41403	2.43433e-08	1.29897	2.34995e-07	0.115053
CG10512	23	1.53503	4.36113e-10	1.17475	2.3549e-07	0.360284
ftz-f1	102	0.542392	1.15184e-09	0.476678	2.46204e-07	0.0657146
Pgi	13	0.853965	0.000803052	1.77113	2.5124e-07	-0.917164
CG7916	14	0.0221387	3.02401	1.67766	2.51598e-07	-1.65552
CG7834	12	0.97358	0.000389792	1.87677	2.5294e-07	-0.903189
GstE3	7	1.60711	7.21349e-05	2.75257	2.5429e-07	-1.14547
CG15717	26	1.30334	2.44219e-09	1.07126	2.59907e-07	0.232081
CG14646	9	0.936114	0.00194006	2.30462	2.61168e-07	-1.36851
Roc2	104	0.722909	7.43125e-15	0.47137	2.647e-07	0.251539
CG9132	23	0.82883	2.9018e-05	1.16658	2.66845e-07	-0.337746
CG32815	37	0.63922	1.90107e-05	0.841097	2.67845e-07	-0.201877
Ubi-p5E	23	0.919015	7.02648e-06	1.16412	2.77056e-07	-0.245106
CG11911	7	0.262546	0.285222	2.7372	2.77174e-07	-2.47466
CG8128	8	0.801764	0.00732521	2.49248	2.81593e-07	-1.69071
MAPk-Ak2	18	1.24683	8.4097e-07	1.38734	2.81729e-07	-0.140511
PpV	17	1.08948	1.04154e-05	1.4457	2.83342e-07	-0.356219
Rpn8	16	0.994482	5.20402e-05	1.51073	2.8407e-07	-0.516251
CycT	31	0.371396	0.0198677	0.943981	2.84344e-07	-0.572585
CG3662	16	1.05579	2.56474e-05	1.50966	2.87476e-07	-0.453863
CG12512	17	0.0179889	4.63747	1.44425	2.88188e-07	-1.42626
Bacc	15	2.09726	4.71329e-10	1.57945	2.96512e-07	0.517809
Men	28	0.836321	4.24167e-06	1.00877	3.03674e-07	-0.172449
AMPKalpha	23	1.29301	1.96097e-08	1.15752	3.06477e-07	0.135489
Cyp4d2	10	0.574287	0.0226428	2.11552	3.06966e-07	-1.54123
CG3191	11	0.646958	0.0099148	1.97194	3.148e-07	-1.32498
CG8353	9	0.846625	0.00374706	2.27685	3.15605e-07	-1.43022
Top1	28	0.823284	5.41378e-06	1.00611	3.18819e-07	-0.18283
CG15347	13	0.625368	0.00745463	1.74405	3.22677e-07	-1.11868
CG31673	8	1.92723	3.64495e-06	2.46953	3.24727e-07	-0.542299
Ugt36Bc	11	0.976859	0.000590316	1.96604	3.30064e-07	-0.989183
Usp47	36	0.549118	0.000201425	0.846807	3.34792e-07	-0.297689
CG12926	8	1.16624	0.000623893	2.4639	3.36293e-07	-1.29765
Diedel3	8	-0.0589589	2.46009	2.46031	3.43879e-07	-2.51926
RpL10Ab	10	1.64067	4.69305e-06	2.10006	3.44285e-07	-0.459395
l(3)72Dp	13	0.0797775	1.52049	1.7367	3.45361e-07	-1.65692
CG13102	11	0.177194	0.550694	1.96011	3.4617e-07	-1.78291
shg	51	1.52415	2.10406e-19	0.678698	3.48681e-07	0.845455
Acon	21	0.311581	0.108734	1.22568	3.50475e-07	-0.914098
RhoGAP92B	25	1.15262	5.93587e-08	1.08269	3.52975e-07	0.0699229
CG31097	9	0.239547	0.325855	2.26029	3.53317e-07	-2.02074
CG42668	47	0.468611	0.000282612	0.712621	3.54247e-07	-0.24401
Tango14	8	1.39687	0.000131293	2.45548	3.54347e-07	-1.05861
CG2918	23	0.552121	0.00225155	1.14786	3.55299e-07	-0.595743
Drice	10	1.14824	0.000235715	2.0956	3.55884e-07	-0.947357
CG3940	24	0.000322883	15.1815	1.11347	3.57343e-07	-1.11315
CG13175	10	1.13511	0.000261662	2.09469	3.58295e-07	-0.959577
CG33964	10	1.13511	0.000261662	2.09469	3.58295e-07	-0.959577
wit	27	0.729561	4.21055e-05	1.02489	3.6042e-07	-0.295329
CG17292	13	0.89855	0.000520009	1.73086	3.64489e-07	-0.832313
Tim17a2	16	1.0345	3.27911e-05	1.48797	3.65384e-07	-0.453468
sktl	22	1.78312	2.22789e-11	1.18267	3.66051e-07	0.600444
Klp67A	26	0.941203	1.39035e-06	1.05038	3.71594e-07	-0.109173
CG1139	15	-0.158935	24.8731	1.55761	3.72557e-07	-1.71655
Plzf	10	1.43959	2.32287e-05	2.08929	3.72942e-07	-0.649704
CR46128	17	0.540451	0.00816596	1.4208	3.78833e-07	-0.880348
nrv1	27	0.627049	0.000269731	1.02203	3.79172e-07	-0.39498
COQ7	15	1.16216	1.31018e-05	1.55551	3.80829e-07	-0.393351
Cyp4ac1	11	0.0771975	1.29503	1.9477	3.82431e-07	-1.8705
Ipk2	8	1.45117	9.09686e-05	2.44252	3.84057e-07	-0.991348
gb	17	0.654583	0.0020433	1.41815	3.9074e-07	-0.763562
CG1315	13	0.0427329	2.18171	1.7233	3.90886e-07	-1.68056
RpL28	9	1.50553	2.94302e-05	2.2421	3.99956e-07	-0.736572
RhoGAP54D	22	0.514403	0.00482267	1.17556	4.06389e-07	-0.661155
HDAC6	30	0.438339	0.00569326	0.946886	4.07969e-07	-0.508547
CG9596	15	0.815136	0.000584158	1.54872	4.08832e-07	-0.733585
dia	40	0.64065	8.83225e-06	0.782743	4.10742e-07	-0.142093
slv	8	1.83113	6.97826e-06	2.43024	4.14474e-07	-0.599116
laza	12	1.19195	5.2861e-05	1.81954	4.1459e-07	-0.62759
ste14	7	1.38757	0.000278919	2.6638	4.1825e-07	-1.27624
CG10116	8	0.599156	0.0288041	2.42868	4.18531e-07	-1.82952
CG1529	16	1.06132	2.4062e-05	1.47473	4.22997e-07	-0.413407
CG2120	10	1.05794	0.000483394	2.06865	4.34693e-07	-1.01071
CG1824	14	0.942919	0.000220659	1.62139	4.37858e-07	-0.678474
slmo	8	1.75013	1.2063e-05	2.42125	4.38286e-07	-0.671117
CG1640	24	0.903708	5.984e-06	1.10027	4.40813e-07	-0.196565
NitFhit	8	1.86635	5.50016e-06	2.4192	4.43913e-07	-0.552847
CG1275	21	0.745383	0.000199038	1.20888	4.44021e-07	-0.463502
mew	139	1.17632	4.58132e-36	0.411572	4.44427e-07	0.764749
CG11839	8	1.55471	4.51846e-05	2.41723	4.49359e-07	-0.862519
SdhA	27	0.922749	1.27146e-06	1.01226	4.50869e-07	-0.0895076
CR45184	21	0.851847	4.23759e-05	1.20665	4.58224e-07	-0.354803
Gal	19	-0.0898275	25.2358	1.29599	4.59797e-07	-1.38582
CG33965	9	-0.0715861	3.21331	2.2216	4.59957e-07	-2.29318
crq	20	1.62713	1.25024e-09	1.24878	4.6235e-07	0.378349
Cyp6u1	16	0.484921	0.0186337	1.46616	4.65057e-07	-0.981236
Atg5	47	1.1454	4.08819e-13	0.703349	4.67153e-07	0.442052
l(2)k01209	22	1.28429	4.21845e-08	1.16601	4.6759e-07	0.11828
CG14997	17	1.04683	1.74782e-05	1.40259	4.68486e-07	-0.355754
CG4825	20	0.901992	3.05162e-05	1.24757	4.69908e-07	-0.345581
MFS10	26	1.25079	6.13181e-09	1.03547	4.79559e-07	0.215319
CG10383	29	1.16619	5.05761e-09	0.960306	4.81353e-07	0.205888
Sans	21	0.21424	0.44732	1.2031	4.81711e-07	-0.988862
Sox14	23	1.44134	1.90304e-09	1.12713	4.87943e-07	0.314215
Arp3	15	1.10093	2.56036e-05	1.53081	4.92986e-07	-0.42988
CG15533	14	-0.0578557	6.91799	1.60896	4.94895e-07	-1.66681
CR44095	8	1.9106	4.07853e-06	2.40135	4.95939e-07	-0.490754
CG42748	75	0.609056	7.56597e-09	0.539248	4.98938e-07	0.0698077
fok	9	1.53836	2.31153e-05	2.20941	4.99812e-07	-0.671043
sog	114	0.44691	1.00887e-07	0.443603	5.02797e-07	0.00330689
sqa	68	0.0408726	1209.34	0.56736	5.04558e-07	-0.526487
CG8668	21	1.0993	1.16316e-06	1.19975	5.05002e-07	-0.100454
Mal-A4	10	0.323346	0.16662	2.04841	5.05158e-07	-1.72506
CG33127	8	1.52817	5.40608e-05	2.3982	5.05764e-07	-0.870021
CG9119	9	1.80164	3.33316e-06	2.20603	5.11461e-07	-0.404388
CG8229	8	2.06196	1.46649e-06	2.39418	5.18543e-07	-0.332218
CR43964	13	1.48284	1.74845e-06	1.69164	5.23721e-07	-0.208803
ImpL3	12	0.671067	0.0062067	1.79245	5.23854e-07	-1.12138
CG34179	8	1.7373	1.31559e-05	2.39209	5.25305e-07	-0.654792
CG2641	15	1.10608	2.42008e-05	1.52392	5.29807e-07	-0.41784
Rho1	13	1.72951	1.57922e-07	1.68775	5.42869e-07	0.0417588
l(3)02640	16	1.51025	1.35289e-07	1.45216	5.42938e-07	0.0580968
CG2076	9	1.38879	6.94565e-05	2.19712	5.43486e-07	-0.808327
lambdaTry	8	0.0816477	0.95123	2.3854	5.47617e-07	-2.30375
CG18493	10	0.3368	0.149711	2.03745	5.47979e-07	-1.70065
Spn55B	7	1.49227	0.000146343	2.61558	5.48054e-07	-1.12331
CG8671	53	0.0790538	60.0106	0.649331	5.57342e-07	-0.570278
Gclm	6	1.67218	0.000114258	2.89253	5.73803e-07	-1.22035
CG33199	8	2.08296	1.27247e-06	2.37663	5.78244e-07	-0.293675
CG14204	22	-0.124216	75.6813	1.15136	5.799e-07	-1.27558
CG18745	9	1.8761	1.92742e-06	2.18628	5.85147e-07	-0.310181
Gadd34	9	1.32003	0.000115177	2.18452	5.92242e-07	-0.864483
slmb	33	0.795792	1.68115e-06	0.86976	6.01786e-07	-0.0739683
Exn	68	1.0602	1.62582e-16	0.563184	6.02694e-07	0.497011
CG30491	14	0.495031	0.0226978	1.58541	6.24028e-07	-1.09038
CG4199	33	0.342277	0.0316573	0.867809	6.27389e-07	-0.525532
mmy	17	0.314459	0.126875	1.37752	6.27625e-07	-1.06306
CG3907	12	1.20338	4.76132e-05	1.76943	6.39066e-07	-0.566048
T3dh	16	1.23275	3.32773e-06	1.4371	6.41311e-07	-0.204352
CG10505	26	0.0740414	5.50766	1.01834	6.4301e-07	-0.944299
ND-ACP	11	1.32201	3.08503e-05	1.88193	6.48459e-07	-0.559924
CG8080	14	1.18384	1.82516e-05	1.57946	6.61699e-07	-0.395614
CG17633	8	-0.111539	3.50968	2.35275	6.70708e-07	-2.46429
CG16700	30	0.0889183	5.98202	0.921443	6.70725e-07	-0.832524
AANATL2	10	0.244253	0.312555	2.00953	6.74154e-07	-1.76528
path	25	1.20214	2.56758e-08	1.04302	6.79548e-07	0.159121
GstE6	6	1.78279	6.17573e-05	2.85609	6.88494e-07	-1.07329
CG14621	13	0.363929	0.0953085	1.65927	7.06292e-07	-1.29534
Sur-8	30	0.544396	0.000689078	0.918573	7.09411e-07	-0.374177
sgg	131	0.735121	1.01593e-18	0.415139	7.13527e-07	0.319982
Vha55	18	0.666492	0.00136413	1.31157	7.13899e-07	-0.645073
CG10550	16	-0.0084583	5.53543	1.42631	7.22526e-07	-1.43477
CG2543	14	0.845387	0.000605214	1.56941	7.30508e-07	-0.724023
Myb	20	1.25537	2.2199e-07	1.21466	7.32365e-07	0.0407151
Cyp12a5	11	0.0513088	1.61595	1.86601	7.36862e-07	-1.81471
CG5150	7	-0.00117983	1.44782	2.56139	7.42584e-07	-2.56257
wnd	35	0.503429	0.000692994	0.827396	7.42849e-07	-0.323967
CG2911	8	1.85904	5.77873e-06	2.33614	7.43615e-07	-0.4771
CG14864	9	1.26388	0.000174083	2.15095	7.44501e-07	-0.887076
WASp	21	0.905702	1.93764e-05	1.17142	7.52671e-07	-0.26572
CG5776	14	0.626145	0.00584674	1.56625	7.5356e-07	-0.940109
Eip63F-1	43	0.128306	6.13473	0.724555	7.752e-07	-0.596249
odd	10	0.414328	0.0808085	1.99053	7.76272e-07	-1.5762
atl	34	1.14472	5.00812e-10	0.840726	7.84322e-07	0.303998
Arf79F	11	1.61006	2.62722e-06	1.85504	8.0474e-07	-0.244983
GstD9	9	1.8703	2.01156e-06	2.13912	8.0708e-07	-0.26882
CG15611	21	1.29911	6.37925e-08	1.16594	8.13078e-07	0.133164
CG18327	11	1.38623	1.78134e-05	1.85143	8.28397e-07	-0.4652
Fer2LCH	7	1.87538	1.38185e-05	2.5415	8.3015e-07	-0.666126
CG32221	8	1.21184	0.000458443	2.31715	8.36697e-07	-1.10531
CG11170	17	1.32087	6.27883e-07	1.35208	8.44435e-07	-0.0312121
IscU	7	1.38932	0.000275927	2.53761	8.48478e-07	-1.14829
Ssk	5	0.956981	0.00941111	3.16691	8.49909e-07	-2.20993
mura	39	0.933833	6.7882e-09	0.765907	8.61634e-07	0.167926
CG6048	6	0.255409	0.30216	2.80645	8.82435e-07	-2.55104
lqfR	36	0.606936	5.17697e-05	0.804786	8.86586e-07	-0.19785
CG12290	15	1.08082	3.19076e-05	1.47272	9.04796e-07	-0.3919
CG6574	10	0.630218	0.0145121	1.96845	9.14533e-07	-1.33823
Mal-A6	14	0.675415	0.00351202	1.54599	9.19968e-07	-0.870576
CG32756	10	0.995012	0.00079738	1.96702	9.24274e-07	-0.972011
CG7322	15	1.23764	5.73593e-06	1.46978	9.33017e-07	-0.232138
Pmm45A	16	1.23112	3.3908e-06	1.40297	9.35346e-07	-0.17185
msta	30	0.286068	0.11805	0.904407	9.35654e-07	-0.618339
CG3308	16	0.990248	5.46467e-05	1.40158	9.4986e-07	-0.411328
CG7777	15	1.24192	5.47354e-06	1.46774	9.53169e-07	-0.225815
CG31636	10	0.784473	0.00425507	1.96203	9.59185e-07	-1.17756
Clic	21	1.52123	2.53007e-09	1.15392	9.63162e-07	0.367307
CG12004	19	0.549104	0.0050345	1.23812	9.68757e-07	-0.689011
CG17271	14	1.13849	2.91795e-05	1.53918	9.83732e-07	-0.400698
Aldh	17	1.46991	1.02839e-07	1.33833	9.91252e-07	0.131576
CR44690	15	0.483998	0.0218896	1.46392	9.91965e-07	-0.97992
CG31373	10	1.60239	6.36295e-06	1.95489	1.01137e-06	-0.352499
CG7979	18	0.500966	0.0112316	1.28312	1.01214e-06	-0.78215
CG18547	7	0.80828	0.00989026	2.50595	1.0132e-06	-1.69767
Adh	18	0.6703	0.00129955	1.28296	1.01413e-06	-0.612655
Adhr	18	0.6703	0.00129955	1.28296	1.01413e-06	-0.612655
CG12863	9	1.61316	1.33342e-05	2.10516	1.01727e-06	-0.492004
Max	8	1.51128	6.0601e-05	2.28536	1.01933e-06	-0.774088
CR45280	7	1.76327	2.75665e-05	2.50188	1.03659e-06	-0.738615
CG42837	11	1.38555	1.79166e-05	1.82295	1.04127e-06	-0.43739
PyK	24	1.06601	4.23037e-07	1.04622	1.04144e-06	0.0197931
Pex16	6	1.25323	0.00117465	2.77247	1.04581e-06	-1.51924
Cyp6a2	16	0.163728	0.75882	1.39219	1.0538e-06	-1.22846
CG8093	7	0.552752	0.0477319	2.49867	1.05545e-06	-1.94591
CG11876	17	0.733854	0.00078062	1.33244	1.06186e-06	-0.598582
CG5335	11	1.67862	1.46175e-06	1.81944	1.07103e-06	-0.140819
CG14879	10	0.758795	0.0052192	1.94561	1.08348e-06	-1.18682
Taldo	11	1.49367	7.108e-06	1.81765	1.08646e-06	-0.323988
GstS1	22	1.21769	1.15536e-07	1.10824	1.09267e-06	0.109446
CG17593	11	0.701755	0.00620551	1.81504	1.10952e-06	-1.11328
CG3792	8	1.51032	6.09921e-05	2.27029	1.11935e-06	-0.75997
Ctr1A	28	0.73093	3.04887e-05	0.937399	1.12338e-06	-0.206469
Alas	11	0.8259	0.00214646	1.81328	1.12529e-06	-0.98738
CG31937	7	1.38999	0.000274782	2.48445	1.143e-06	-1.09446
CG7997	20	0.660941	0.000877102	1.18124	1.14923e-06	-0.520298
cathD	13	1.18144	3.29998e-05	1.60638	1.15142e-06	-0.424947
CG9003	34	1.03202	6.18378e-09	0.823153	1.15377e-06	0.208871
Nak	42	0.140588	4.13318	0.720266	1.15623e-06	-0.579678
CG9515	7	0.725287	0.0164906	2.47906	1.17807e-06	-1.75377
Mal-A7	12	1.0354	0.000221405	1.69696	1.19483e-06	-0.661558
rnh1	8	1.4178	0.000113975	2.25969	1.19555e-06	-0.841886
CG2201	29	0.829676	3.36107e-06	0.912229	1.19621e-06	-0.0825527
Rel	28	0.907481	1.11987e-06	0.933455	1.2076e-06	-0.0259743
CG7927	11	1.42895	1.23616e-05	1.80208	1.23116e-06	-0.373126
CG12091	11	1.44534	1.07451e-05	1.7992	1.25994e-06	-0.35386
CG4839	26	0.0471025	8.82943	0.978859	1.2639e-06	-0.931757
AdipoR	15	0.508944	0.0166603	1.44068	1.26469e-06	-0.931736
CG5398	7	-0.0844331	2.41789	2.4664	1.26471e-06	-2.55083
ND-ASHI	9	1.72968	5.65876e-06	2.07167	1.27822e-06	-0.341984
AdenoK	11	1.05996	0.000290032	1.79729	1.27949e-06	-0.737321
Tsp3A	10	1.03112	0.000598318	1.92295	1.28196e-06	-0.89183
exu	19	1.37352	8.46701e-08	1.21574	1.29225e-06	0.157785
CG5938	7	1.40934	0.000243901	2.4594	1.31532e-06	-1.05005
eIF-4a	19	1.41126	5.1188e-08	1.21398	1.32176e-06	0.19728
PGRP-LE	11	1.00798	0.000452396	1.79289	1.3254e-06	-0.784917
CG4572	10	1.64437	4.55693e-06	1.91759	1.33404e-06	-0.273222
CG7791	10	1.33374	5.39061e-05	1.91586	1.35128e-06	-0.582118
AnxB11	19	1.09875	3.30348e-06	1.21182	1.35908e-06	-0.113076
CR44758	16	1.45802	2.47201e-07	1.36678	1.39555e-06	0.0912364
Ag5r2	10	0.0678249	1.27158	1.90997	1.41168e-06	-1.84214
CG31286	13	-0.294586	58.4401	1.58429	1.41222e-06	-1.87888
CG5168	11	1.53463	5.00758e-06	1.78409	1.42247e-06	-0.249465
l(3)neo38	43	0.83059	2.21081e-08	0.702083	1.43543e-06	0.128506
CG44243	11	1.36399	2.15449e-05	1.78193	1.44741e-06	-0.417937
Rab14	12	2.00423	3.13011e-08	1.67349	1.46325e-06	0.330741
Nedd4	34	0.67545	1.75768e-05	0.81216	1.46886e-06	-0.136711
pcs	26	1.34702	1.13623e-09	0.970004	1.47075e-06	0.377013
Adf1	21	1.43634	8.68546e-09	1.12242	1.5012e-06	0.313923
Rbp1-like	21	0.61878	0.00125269	1.12187	1.51274e-06	-0.503092
Pex14	11	0.798185	0.00272052	1.77602	1.51776e-06	-0.977831
RpS5a	18	0.969841	2.86365e-05	1.24971	1.52497e-06	-0.279867
CR45999	7	1.72214	3.55141e-05	2.43176	1.53573e-06	-0.709617
TFAM	10	1.0909	0.000371926	1.8982	1.54048e-06	-0.807306
CG42489	7	1.32795	0.00040269	2.43031	1.54824e-06	-1.10236
CG12163	30	0.532486	0.000873484	0.87809	1.56477e-06	-0.345604
CG8331	11	1.39869	1.60133e-05	1.77158	1.57281e-06	-0.37289
CG11076	11	1.14729	0.000137441	1.77151	1.57361e-06	-0.62422
CG11125	11	0.615523	0.0129726	1.77118	1.57781e-06	-1.15566
blw	20	0.698415	0.000520364	1.15772	1.57807e-06	-0.459302
CG8578	17	0.75493	0.000604414	1.29671	1.61071e-06	-0.541785
CG32681	19	-0.0553008	15.9248	1.19859	1.61162e-06	-1.25389
Rm62	37	0.865548	8.13874e-08	0.76554	1.6153e-06	0.100007
Pex13	6	1.54547	0.000231184	2.68525	1.61747e-06	-1.13977
Sply	16	1.31636	1.26781e-06	1.35342	1.6178e-06	-0.0370585
Sxl	70	0.600172	3.44245e-08	0.531817	1.63675e-06	0.0683552
CG13319	5	1.36075	0.00126803	3.01728	1.64012e-06	-1.65653
RpL18A	7	1.96539	7.93709e-06	2.41838	1.65533e-06	-0.452993
Bace	6	0.00460434	1.21921	2.67856	1.67241e-06	-2.67396
CG14207	19	1.25142	4.31376e-07	1.1954	1.67913e-06	0.0560176
CR46071	9	1.08485	0.000649617	2.03102	1.68631e-06	-0.94617
elB	44	1.36306	4.45948e-15	0.686539	1.69192e-06	0.676525
RpL5	20	1.1125	1.62481e-06	1.15194	1.70591e-06	-0.0394365
goe	101	-0.0692052	5.07237e+07	0.447847	1.71022e-06	-0.517052
CG42353	38	1.07975	2.81207e-10	0.750431	1.71318e-06	0.329316
CG42354	38	1.07975	2.81207e-10	0.750431	1.71318e-06	0.329316
CG17754	30	1.26462	4.07783e-10	0.873287	1.71874e-06	0.391329
Amun	24	1.34745	4.27718e-09	1.01469	1.71969e-06	0.332769
CG9903	12	0.275191	0.232202	1.65472	1.72071e-06	-1.37953
CSN3	8	0.643494	0.0213464	2.20055	1.72623e-06	-1.55706
PGAP5	11	1.06036	0.000289046	1.75874	1.74353e-06	-0.69838
CkIIbeta	35	0.68175	1.16749e-05	0.789105	1.76288e-06	-0.107355
Dd	14	0.998154	0.000124612	1.47976	1.76601e-06	-0.481606
Sc2	7	1.99213	6.7315e-06	2.40435	1.79077e-06	-0.412217
Rpn7	8	1.57226	4.01336e-05	2.19368	1.8015e-06	-0.621423
Ssu72	10	1.5218	1.20795e-05	1.87481	1.83261e-06	-0.353014
CG8596	15	0.601833	0.00602888	1.40467	1.8427e-06	-0.802836
cbt	9	1.56533	1.89564e-05	2.01774	1.84617e-06	-0.452407
CG7231	10	1.52769	1.15261e-05	1.87367	1.84821e-06	-0.345976
Traf6	14	0.8732	0.000453894	1.47414	1.86642e-06	-0.600944
CG12338	7	1.26522	0.000592613	2.39597	1.87687e-06	-1.13075
PNUTS	21	0.888627	2.48327e-05	1.10654	1.87746e-06	-0.217912
CG5004	84	0.782136	1.18961e-13	0.48413	1.88184e-06	0.298006
Klp10A	31	0.768346	5.78891e-06	0.849095	1.92332e-06	-0.0807484
CG44014	5	1.08202	0.00505906	2.97841	1.9456e-06	-1.89639
CR32385	12	1.38599	8.95631e-06	1.63967	1.95952e-06	-0.253678
Alr	9	1.74517	5.04958e-06	2.00893	1.96045e-06	-0.263759
Mdh2	14	1.49847	7.04319e-07	1.46884	1.96649e-06	0.0296267
ush	179	0.369747	1.0887e-07	0.363347	1.96913e-06	0.00639941
CG15093	12	1.35898	1.14669e-05	1.63755	1.99567e-06	-0.278569
CR42839	10	1.77661	1.59182e-06	1.86165	2.02066e-06	-0.0850457
CG6287	10	0.407278	0.0854693	1.86109	2.02906e-06	-1.45381
CR45873	7	2.03722	5.09908e-06	2.38188	2.03111e-06	-0.344663
PHGPx	11	1.12246	0.00016996	1.73911	2.04117e-06	-0.616652
Cyp28d1	8	0.979131	0.00220936	2.17338	2.04359e-06	-1.19425
Arp2	18	0.91716	5.60169e-05	1.22368	2.0987e-06	-0.306522
Hf	8	-0.197135	6.25871	2.16897	2.10035e-06	-2.3661
Mbs	97	0.31638	0.00223826	0.451937	2.13676e-06	-0.135557
COX5B	6	1.81337	5.20972e-05	2.62911	2.14153e-06	-0.815734
CR44119	13	0.829965	0.00101471	1.53835	2.15912e-06	-0.708383
C3G	73	0.920302	8.09149e-15	0.514549	2.17257e-06	0.405753
Rheb	11	1.51207	6.07286e-06	1.73108	2.17713e-06	-0.219009
CG3719	8	2.02602	1.86964e-06	2.16292	2.18082e-06	-0.136895
Pp2A-29B	17	1.03497	2.01846e-05	1.27047	2.18761e-06	-0.235495
Adam	10	1.45265	2.09361e-05	1.85087	2.18903e-06	-0.398219
LamC	33	1.32994	1.55137e-11	0.808208	2.24068e-06	0.521728
Vap-33B	14	1.50369	6.67266e-07	1.45515	2.25025e-06	0.0485402
CG4462	23	0.727482	0.000142835	1.02694	2.25987e-06	-0.299455
Hydr1	14	1.09266	4.68765e-05	1.45127	2.33792e-06	-0.358606
CG43427	155	1.16215	2.0999e-39	0.378122	2.34678e-06	0.78403
ZnT86D	18	0.872061	9.94899e-05	1.21426	2.35601e-06	-0.342195
Rcp	13	1.45046	2.39713e-06	1.52798	2.37623e-06	-0.0775162
Syx13	10	1.30014	7.04184e-05	1.83846	2.40031e-06	-0.538314
cl	6	1.61586	0.000156291	2.6061	2.40256e-06	-0.990244
CG42258	37	1.00434	2.87201e-09	0.748481	2.42352e-06	0.255855
Itgbn	23	1.28356	2.27537e-08	1.02227	2.42716e-06	0.261289
InR	127	0.608266	6.61933e-14	0.404462	2.43015e-06	0.203804
eff	21	1.0366	2.89246e-06	1.08732	2.46122e-06	-0.0507214
CG11594	12	0.0900873	1.26292	1.61299	2.46704e-06	-1.52291
Spec2	24	0.846928	1.51187e-05	0.991613	2.48214e-06	-0.144685
CG5355	14	1.1624	2.27838e-05	1.44456	2.49752e-06	-0.282159
lic	18	0.742409	0.000518717	1.20949	2.49778e-06	-0.467085
Cdk1	8	1.71399	1.54008e-05	2.1406	2.50511e-06	-0.426608
Mec2	10	0.629677	0.0145748	1.8305	2.54641e-06	-1.20082
CG3925	12	0.740896	0.0032764	1.60874	2.55931e-06	-0.867845
CG7371	10	0.716544	0.00730373	1.82964	2.56266e-06	-1.1131
CG42542	18	0.935971	4.4083e-05	1.20686	2.57967e-06	-0.270894
CG4781	11	1.1871	9.77889e-05	1.70917	2.59585e-06	-0.522073
RpL4	9	1.38142	7.33293e-05	1.96625	2.62246e-06	-0.584834
Cct1	27	0.647223	0.000187152	0.912593	2.63725e-06	-0.26537
Jon65Aiii	5	0.0209437	0.981053	2.90701	2.66251e-06	-2.88606
kraken	9	1.10431	0.00056299	1.9636	2.67024e-06	-0.85929
rogdi	14	1.05159	7.1695e-05	1.43738	2.68046e-06	-0.385794
Dark	32	0.73516	8.4655e-06	0.815475	2.69521e-06	-0.0803147
Rbp1	10	1.48506	1.61794e-05	1.8216	2.72018e-06	-0.336548
CR43611	5	1.83945	0.000117783	2.90011	2.74445e-06	-1.06066
CG12177	15	0.981315	9.47926e-05	1.36614	2.75655e-06	-0.384822
Rhp	22	0.543925	0.00308551	1.04482	2.77461e-06	-0.500898
CG8129	13	0.596709	0.009857	1.51113	2.77663e-06	-0.914418
Leash	37	0.833434	1.76449e-07	0.742485	2.79493e-06	0.0909485
Cys	6	1.92554	2.7917e-05	2.57246	2.84268e-06	-0.646917
CG17333	10	1.42279	2.65483e-05	1.81404	2.8773e-06	-0.391248
CR44375	6	2.06993	1.25047e-05	2.56996	2.87841e-06	-0.500026
CG13284	19	0.260889	0.234969	1.15204	2.93452e-06	-0.891151
CG10321	26	0.677953	0.000139983	0.929396	2.94721e-06	-0.251443
ScpX	19	0.541168	0.00559644	1.15167	2.94853e-06	-0.610503
COX5A	8	1.25916	0.000332966	2.11383	2.95817e-06	-0.854667
VhaM9.7-b	7	1.74691	3.04884e-05	2.31463	2.96104e-06	-0.567721
mtDNA-helicase	10	1.7389	2.14846e-06	1.80907	2.98541e-06	-0.0701677
CG14618	7	1.38119	0.000290086	2.31301	2.98814e-06	-0.931815
CG10960	49	0.708886	1.16282e-07	0.625839	3.00974e-06	0.0830474
papi	17	1.23718	1.73399e-06	1.24281	3.02039e-06	-0.00563342
CG42507	32	1.2012	4.52612e-10	0.809845	3.02925e-06	0.391356
Bet3	13	0.791786	0.00147216	1.50094	3.05064e-06	-0.709156
CG32174	22	0.945653	7.07927e-06	1.03752	3.08901e-06	-0.0918642
CG43446	7	1.67355	4.79079e-05	2.30573	3.11251e-06	-0.632186
AlkB	7	1.74508	3.08349e-05	2.30552	3.11615e-06	-0.560446
Cyp12a4	7	0.541899	0.0510321	2.30473	3.13005e-06	-1.76283
CG17734	6	1.73387	8.10697e-05	2.55285	3.13541e-06	-0.81898
CG6565	10	1.08946	0.000376208	1.80186	3.14952e-06	-0.712402
Osbp	18	0.744527	0.000504911	1.19053	3.15224e-06	-0.446001
CG18748	8	1.73049	1.37756e-05	2.10306	3.16278e-06	-0.372575
Ino80	135	0.231805	0.362189	0.39246	3.18683e-06	-0.160655
CG7025	7	0.131999	0.637421	2.3003	3.20866e-06	-2.16831
CR43866	14	-0.0868684	9.33958	1.41906	3.21047e-06	-1.50593
Cyp6d4	14	0.487714	0.0244825	1.41881	3.21823e-06	-0.931099
CR46139	10	1.13252	0.000267115	1.79831	3.23361e-06	-0.665795
elm	14	0.89318	0.000369135	1.4172	3.2698e-06	-0.524019
Gel	20	0.492027	0.00922769	1.10298	3.30094e-06	-0.610949
Cyt-b5	9	1.08555	0.000646323	1.93223	3.30697e-06	-0.846684
CG7265	10	1.15468	0.000223947	1.79417	3.3346e-06	-0.639489
CG11414	15	0.835467	0.000467633	1.34639	3.38838e-06	-0.510926
Gmd	9	1.33594	0.00010246	1.92847	3.39292e-06	-0.592526
CG44013	6	0.800803	0.0145473	2.53543	3.42079e-06	-1.73463
CR45054	14	1.52607	5.29366e-07	1.41233	3.43046e-06	0.113742
CG8066	6	2.04752	1.41648e-05	2.53428	3.44041e-06	-0.486764
CG2182	19	1.08426	4.00711e-06	1.13898	3.4719e-06	-0.0547159
CG5028	12	0.939788	0.000531012	1.57285	3.48902e-06	-0.633066
Fdx2	8	1.00291	0.00188134	2.08319	3.57837e-06	-1.08027
CR45621	14	0.71532	0.00232419	1.40798	3.58034e-06	-0.692665
CG2469	32	0.377467	0.0160849	0.801712	3.58619e-06	-0.424244
CG10911	5	0.0959741	0.675975	2.83799	3.60568e-06	-2.74202
Capr	15	1.14469	1.58611e-05	1.34035	3.6092e-06	-0.19566
CG1673	26	0.818898	1.18493e-05	0.917502	3.6127e-06	-0.098604
Spat	11	1.0593	0.000291674	1.6667	3.65056e-06	-0.6074
CG8399	32	0.817606	1.48566e-06	0.800838	3.65183e-06	0.0167681
RpS15Aa	10	1.60259	6.35298e-06	1.78137	3.66703e-06	-0.178776
CG32758	45	0.220366	0.486708	0.650362	3.66848e-06	-0.429996
Edc3	21	0.704709	0.000359421	1.05868	3.68454e-06	-0.353971
CG8547	26	0.546687	0.0013958	0.916068	3.70244e-06	-0.369381
CG7943	10	1.20309	0.000152375	1.77735	3.77811e-06	-0.574253
CR45142	8	0.810877	0.00688773	2.07403	3.7879e-06	-1.26315
Zpr1	17	1.13999	5.64136e-06	1.22336	3.78984e-06	-0.0833634
CG9784	13	1.13065	5.41393e-05	1.47688	3.81028e-06	-0.346233
CG31548	5	1.96608	6.28161e-05	2.82452	3.82556e-06	-0.858436
Spt-I	8	0.809983	0.00692946	2.07226	3.82959e-06	-1.26228
CG10672	8	1.07931	0.0011227	2.07181	3.84028e-06	-0.992508
obst-H	9	0.365981	0.128566	1.91028	3.84086e-06	-1.54429
CG1827	8	1.82543	7.25197e-06	2.07155	3.8467e-06	-0.246111
CG2162	15	1.26534	4.23603e-06	1.3341	3.85294e-06	-0.0687588
CG10623	13	1.13022	5.43638e-05	1.47558	3.85624e-06	-0.34536
CG7600	16	1.69824	1.54543e-08	1.27472	3.86271e-06	0.423521
CG11737	10	1.01086	0.000702921	1.77436	3.86287e-06	-0.763492
tral	20	1.12393	1.38565e-06	1.0909	3.88468e-06	0.0330332
Mpc1	7	1.74041	3.17339e-05	2.26575	3.89434e-06	-0.525342
Eip63F-2	8	1.25296	0.000347234	2.0695	3.89597e-06	-0.816542
yip2	16	0.955503	8.16028e-05	1.27301	3.93631e-06	-0.317509
CR30055	6	2.06791	1.26463e-05	2.50545	3.9739e-06	-0.437542
Rab7	9	1.7513	4.82684e-06	1.90436	3.9989e-06	-0.153059
RpS20	6	1.91453	2.96805e-05	2.502	4.04305e-06	-0.587473
CG2862	6	1.72944	8.30927e-05	2.5009	4.06538e-06	-0.771457
Tehao	21	0.00400346	9.49015	1.05125	4.09116e-06	-1.04725
Cks85A	24	0.592584	0.00096079	0.95967	4.12547e-06	-0.367087
CG8134	14	1.0448	7.69143e-05	1.39354	4.12739e-06	-0.348748
CG18324	8	1.50126	6.48433e-05	2.06	4.13267e-06	-0.558738
CG8319	6	1.77936	6.2948e-05	2.49732	4.13875e-06	-0.717961
Hmu	8	0.877097	0.00440278	2.05822	4.17854e-06	-1.18113
CG8032	17	0.901749	0.000101705	1.21359	4.24719e-06	-0.31184
CG42568	7	1.40684	0.000247686	2.24817	4.29785e-06	-0.841321
DnaJ-60	7	1.40684	0.000247686	2.24817	4.29785e-06	-0.841321
TRAM	15	0.796509	0.000716227	1.32228	4.35977e-06	-0.525768
CG9855	6	1.78964	5.9449e-05	2.48684	4.36138e-06	-0.697199
RpL6	7	1.80966	2.07147e-05	2.24309	4.42177e-06	-0.433438
Set	7	1.78774	2.37094e-05	2.24296	4.42518e-06	-0.45522
CG31300	6	-0.262364	5.3823	2.4829	4.44817e-06	-2.74526
CG14561	11	1.55105	4.35145e-06	1.63938	4.54612e-06	-0.0883286
CG17078	22	1.13944	3.77395e-07	1.01106	4.55657e-06	0.128381
CG1667	13	1.78668	9.04542e-08	1.45737	4.56314e-06	0.329315
CG6543	9	1.31545	0.000119129	1.88438	4.58243e-06	-0.568933
Cyp4d14	14	0.381314	0.0736013	1.38247	4.60278e-06	-1.00116
CG7149	18	1.27051	6.22068e-07	1.15967	4.6034e-06	0.110839
CG11791	9	1.84963	2.34171e-06	1.88163	4.66911e-06	-0.0319961
eIF3-S8	25	0.912351	3.46083e-06	0.926084	4.68544e-06	-0.0137331
CR44368	8	1.59361	3.47408e-05	2.03973	4.68712e-06	-0.446123
Jon65Aii	5	-0.110763	1.88646	2.77806	4.69172e-06	-2.88883
RpS6	8	1.61749	2.9563e-05	2.03896	4.70974e-06	-0.421466
CG10182	14	-0.0764994	8.38961	1.37958	4.73562e-06	-1.45608
CG3939	8	1.70275	1.66158e-05	2.03514	4.82277e-06	-0.332388
Cyt-c1	13	0.963396	0.000276381	1.45065	4.85526e-06	-0.487256
CG7192	13	1.37526	4.98936e-06	1.45061	4.85722e-06	-0.0753509
Try29F	8	0.294906	0.225111	2.03333	4.87737e-06	-1.73842
l(1)G0156	12	1.12369	9.87119e-05	1.53397	4.88127e-06	-0.410275
CG33120	25	-0.0749981	62.3897	0.922988	4.9312e-06	-0.997986
bigmax	7	1.70536	3.93823e-05	2.22268	4.9578e-06	-0.517323
pAbp	18	1.16841	2.28344e-06	1.15314	4.98725e-06	0.0152666
Zip48C	8	1.04484	0.00141716	2.02897	5.01126e-06	-0.984127
Ppat-Dpck	14	0.980197	0.000150051	1.37366	5.02001e-06	-0.393464
cni	7	1.36696	0.000316672	2.21925	5.05421e-06	-0.852289
Mekk1	38	0.878938	4.00473e-08	0.705685	5.10186e-06	0.173253
twf	12	0.842468	0.00129361	1.52871	5.10797e-06	-0.686241
CG10827	8	0.200524	0.425987	2.02554	5.11891e-06	-1.82502
CG18417	13	-0.154213	14.8763	1.44473	5.12849e-06	-1.59894
CG6041	8	0.504752	0.0545156	2.02362	5.18062e-06	-1.51886
CG2004	17	0.697777	0.00120956	1.19655	5.18134e-06	-0.498768
simj	45	0.661614	1.42303e-06	0.638059	5.21737e-06	0.0235544
dmpd	14	0.81403	0.000837127	1.36906	5.25272e-06	-0.555028
tai	143	0.584771	1.41919e-14	0.378988	5.34308e-06	0.205783
CR44703	10	0.240288	0.32257	1.72922	5.40025e-06	-1.48893
CR44469	4	-0.0122669	0.99943	3.14378	5.41702e-06	-3.15605
B52	27	0.52926	0.00158618	0.871974	5.41744e-06	-0.342715
CR43767	6	1.92216	2.84464e-05	2.44331	5.42162e-06	-0.521152
CG10738	38	0.267188	0.145604	0.703188	5.4222e-06	-0.436
CG5096	12	1.40239	7.70856e-06	1.52144	5.43893e-06	-0.119051
CG13659	11	0.878196	0.00137247	1.6157	5.49804e-06	-0.737503
CG30269	8	1.93341	3.496e-06	2.01399	5.49977e-06	-0.0805846
CG30273	8	1.93341	3.496e-06	2.01399	5.49977e-06	-0.0805846
CG32485	6	1.94346	2.52691e-05	2.44045	5.49988e-06	-0.496992
UQCR-C1	12	1.05971	0.000177258	1.52005	5.50473e-06	-0.460338
CG6701	30	0.791776	5.002e-06	0.813632	5.51389e-06	-0.0218566
Vamp7	8	1.76515	1.08991e-05	2.01302	5.53311e-06	-0.247869
Hel89B	38	0.714884	2.30113e-06	0.702298	5.54114e-06	0.0125859
CG18810	9	1.45182	4.36876e-05	1.85472	5.60932e-06	-0.402895
CG4972	11	1.07959	0.000245215	1.61237	5.64697e-06	-0.532777
LManV	23	-0.206533	341.81	0.966658	5.68332e-06	-1.17319
CG11652	16	1.38438	5.78283e-07	1.23831	5.77748e-06	0.146068
IntS6	39	0.83001	9.37859e-08	0.689528	5.81262e-06	0.140482
CG16723	13	-0.105475	9.25079	1.43106	5.81903e-06	-1.53653
smp-30	13	0.698995	0.00363709	1.43012	5.86976e-06	-0.731123
CG31674	7	0.928805	0.00470734	2.19131	5.91098e-06	-1.26251
CG13004	30	0.598587	0.000234245	0.809429	5.98586e-06	-0.210842
Cyp6t1	15	0.696673	0.00213557	1.29142	6.01905e-06	-0.594749
Nmda1	10	1.33754	5.22997e-05	1.71456	6.02117e-06	-0.377017
CG3714	26	0.577796	0.000809328	0.88748	6.03958e-06	-0.309684
CG13369	5	1.72292	0.000210047	2.71999	6.05552e-06	-0.997068
Sec10	12	-0.0771353	5.83219	1.50868	6.0724e-06	-1.58581
CG12766	7	0.741305	0.0149411	2.18579	6.09662e-06	-1.44449
Ptp52F	41	0.282199	0.0919261	0.667125	6.17156e-06	-0.384925
ras	13	0.970898	0.000256894	1.42359	6.235e-06	-0.452688
CG7889	8	1.36771	0.000159888	1.99193	6.30727e-06	-0.624219
Atg4b	12	1.35733	1.16419e-05	1.50342	6.35459e-06	-0.146093
CG14629	10	0.691412	0.0089198	1.70677	6.37966e-06	-1.01536
CG12224	8	0.733484	0.0116203	1.98983	6.39024e-06	-1.25635
RpS27A	13	1.23074	2.0409e-05	1.42028	6.42854e-06	-0.189541
Mfe2	11	0.853712	0.00169213	1.59529	6.47683e-06	-0.741581
Cyp304a1	17	-0.0983471	19.0359	1.17726	6.48867e-06	-1.2756
CG5377	9	0.433951	0.0779818	1.83295	6.5065e-06	-1.399
ranshi	7	0.847288	0.00777775	2.17373	6.52318e-06	-1.32644
CG15861	13	1.71747	1.77594e-07	1.41824	6.55056e-06	0.299225
iotaTry	7	0.86625	0.00692028	2.17202	6.58603e-06	-1.30577
CG10467	5	0.889416	0.0131616	2.69972	6.61949e-06	-1.8103
AP-2mu	10	1.13149	0.000269297	1.70071	6.67294e-06	-0.56922
LManVI	25	-0.125408	146.409	0.904579	6.68281e-06	-1.02999
Mal-A2	18	0.045597	3.70899	1.12887	6.71677e-06	-1.08328
CG9947	15	0.792188	0.00075091	1.27974	6.80048e-06	-0.487556
CG31810	10	0.145356	0.686336	1.698	6.80851e-06	-1.55265
CG18744	8	0.119191	0.738075	1.97945	6.81561e-06	-1.86026
CG15814	11	0.936808	0.000831438	1.58892	6.817e-06	-0.65211
Rbf	21	1.16384	4.5533e-07	1.01493	6.82431e-06	0.148914
Vha36-1	9	1.44399	4.62792e-05	1.82569	6.83695e-06	-0.381698
Mdh1	14	1.4158	1.65648e-06	1.34226	6.83875e-06	0.0735359
Synd	19	1.16973	1.28198e-06	1.08611	6.85804e-06	0.0836205
CG33514	6	1.46474	0.000362229	2.39402	6.93668e-06	-0.929287
CG31259	15	0.550334	0.010592	1.27761	6.95379e-06	-0.727277
Zip89B	13	-0.124261	11.1098	1.41151	6.97072e-06	-1.53578
mys	35	0.788224	1.01938e-06	0.728018	6.99844e-06	0.0602062
Cct5	17	1.09816	9.37336e-06	1.17047	7.02289e-06	-0.0723079
CG10168	9	1.93441	1.25517e-06	1.82116	7.05127e-06	0.113254
CG9394	18	0.00209987	6.45438	1.12432	7.10296e-06	-1.12222
CG10660	22	1.5215	1.16598e-09	0.980831	7.10478e-06	0.54067
CG33346	8	-0.284613	11.3037	1.97069	7.19685e-06	-2.2553
numb	68	0.733986	1.78006e-10	0.504676	7.27168e-06	0.229309
scyl	12	1.58633	1.43242e-06	1.48776	7.27427e-06	0.0985675
CG7215	9	1.5242	2.56539e-05	1.8126	7.47496e-06	-0.288402
Prx5	9	1.5242	2.56539e-05	1.8126	7.47496e-06	-0.288402
spict	12	1.08489	0.000140783	1.48403	7.51268e-06	-0.399141
CG14671	5	2.02638	4.65654e-05	2.6704	7.52962e-06	-0.644015
CG42503	8	1.52328	5.58777e-05	1.96281	7.558e-06	-0.439526
Mocs2	8	1.52328	5.58777e-05	1.96281	7.558e-06	-0.439526
CR45885	7	0.398923	0.123124	2.14616	7.61343e-06	-1.74723
mRpS10	4	1.66265	0.000666201	3.052	7.66905e-06	-1.38935
CG4615	13	0.397822	0.0684952	1.39997	7.75551e-06	-1.00215
GstD1	8	1.71328	1.54744e-05	1.95733	7.81953e-06	-0.244051
Clk	40	0.589199	3.34633e-05	0.667644	7.81982e-06	-0.0784452
CG15098	11	1.65509	1.78753e-06	1.57182	7.82035e-06	0.0832727
CG9853	12	1.60395	1.21923e-06	1.47918	7.83406e-06	0.124767
Vrp1	37	0.975831	5.70787e-09	0.698876	7.88447e-06	0.276955
CR45949	10	1.24667	0.000107743	1.67733	7.93793e-06	-0.430658
CG2898	11	-0.118112	6.88065	1.56795	8.06667e-06	-1.68607
Jon25Bi	8	0.201999	0.421762	1.95163	8.10138e-06	-1.74963
kappaTry	4	-0.00603665	0.972608	3.03667	8.12738e-06	-3.04271
CG15044	4	-0.125279	1.63704	3.03467	8.18937e-06	-3.15995
Ef1beta	8	1.5707	4.05569e-05	1.94985	8.19151e-06	-0.379147
Cyt-b5-r	16	-0.0996158	15.8504	1.20664	8.20076e-06	-1.30625
Rab4	8	1.22639	0.000415514	1.94817	8.2772e-06	-0.721784
Cyp1	8	2.28939	3.15353e-07	1.94756	8.30862e-06	0.341825
Dp	13	1.18896	3.06662e-05	1.38998	8.5058e-06	-0.201014
alphaTub84B	12	1.8307	1.5313e-07	1.46942	8.52309e-06	0.361289
CG3829	19	1.19479	9.17878e-07	1.06885	8.56465e-06	0.125935
CG9416	27	-0.126679	229.83	0.846097	8.56982e-06	-0.972776
Rab2	11	1.14073	0.000145375	1.56037	8.57292e-06	-0.41964
GstE9	4	2.00668	0.000148327	3.02098	8.62516e-06	-1.0143
CG4363	4	-0.172141	2.00873	3.01962	8.66979e-06	-3.19176
CG1637	35	0.762175	1.85099e-06	0.717315	8.91054e-06	0.0448592
thetaTry	5	0.523724	0.0808579	2.6302	8.9843e-06	-2.10647
glo	15	0.523366	0.014228	1.25088	9.19498e-06	-0.727517
Gbeta13F	20	0.755341	0.000235433	1.02663	9.23988e-06	-0.271286
Pp1-87B	17	0.760567	0.00056444	1.14635	9.30545e-06	-0.385778
MED19	11	1.06137	0.00028656	1.54996	9.32065e-06	-0.488584
Damm	12	0.915729	0.00066176	1.45844	9.37066e-06	-0.542707
Klc	11	0.723934	0.00513343	1.54925	9.37336e-06	-0.82532
CG12428	14	1.16499	2.2183e-05	1.30933	9.4579e-06	-0.144344
CG5921	51	-0.0746064	7330.55	0.57631	9.48629e-06	-0.650916
CG30339	8	1.12373	0.000831552	1.92618	9.48899e-06	-0.802449
CG14384	8	-0.182131	5.6552	1.92492	9.56363e-06	-2.10705
CG7139	13	1.29666	1.07336e-05	1.37691	9.59776e-06	-0.0802422
CG12379	5	1.80337	0.000140886	2.61484	9.61148e-06	-0.811467
CR44756	13	1.54129	9.89026e-07	1.37644	9.63889e-06	0.164847
RpL15	5	2.23496	1.65342e-05	2.61131	9.76138e-06	-0.376357
UQCR-11L	4	1.06145	0.00919707	2.98615	9.84135e-06	-1.9247
Rab6	13	1.03601	0.000136179	1.37387	9.87105e-06	-0.337853
frc	21	0.960253	8.7709e-06	0.988352	9.92346e-06	-0.0280993
ATPsynbeta	13	0.989612	0.00021406	1.37303	9.94749e-06	-0.383421
l(1)G0255	17	0.910498	9.1458e-05	1.14035	9.97946e-06	-0.229852
CG8628	4	1.21617	0.00468017	2.98155	1.00143e-05	-1.76538
CG32695	10	1.05707	0.000486746	1.64596	1.00189e-05	-0.588893
Pvf1	38	0.904077	2.15267e-08	0.67797	1.00292e-05	0.226107
CG9629	14	0.143864	0.858417	1.30326	1.004e-05	-1.1594
CR43459	15	0.917074	0.00019146	1.24175	1.01164e-05	-0.324673
CG31546	8	1.02821	0.00158573	1.91536	1.01482e-05	-0.887155
alpha-Est10	31	0.55403	0.000469313	0.765853	1.02889e-05	-0.211823
CG33301	7	-0.204482	5.06521	2.09187	1.03212e-05	-2.29635
fs(1)M3	37	-0.0357748	220.089	0.687505	1.03329e-05	-0.72328
CG42526	6	1.33095	0.000762343	2.31411	1.03433e-05	-0.983158
beta4GalNAcTA	8	0.874673	0.0044755	1.91193	1.03672e-05	-1.03725
awd	5	1.98167	5.81375e-05	2.5966	1.04132e-05	-0.61493
CG7968	6	-0.156667	2.98983	2.31244	1.04301e-05	-2.46911
CG18765	7	1.11786	0.00146896	2.08471	1.07437e-05	-0.966855
CG5538	8	1.16784	0.0006172	1.90574	1.07734e-05	-0.737899
Usp15-31	41	0.542508	9.31189e-05	0.645815	1.07872e-05	-0.103307
CG4734	4	-0.0619711	1.24167	2.95899	1.0908e-05	-3.02096
rdgBbeta	11	0.985792	0.000546901	1.5301	1.09319e-05	-0.544305
CG10103	13	0.680495	0.00435579	1.36169	1.10466e-05	-0.681196
CG32444	14	0.244765	0.302255	1.29351	1.10521e-05	-1.04875
CG12947	20	1.24515	2.55972e-07	1.01237	1.11981e-05	0.232782
GstE5	8	1.02745	0.00159389	1.89818	1.1291e-05	-0.870735
CG32803	8	1.79841	8.70512e-06	1.89664	1.13996e-05	-0.0982343
Psf3	7	1.02693	0.00257192	2.07404	1.14059e-05	-1.04711
GlyS	28	0.598722	0.000361998	0.810542	1.14899e-05	-0.21182
fbp	18	1.20493	1.43408e-06	1.08478	1.15378e-05	0.120146
Ubr3	88	0.719966	9.51368e-13	0.440676	1.16092e-05	0.27929
CR45396	4	2.28955	4.31321e-05	2.94102	1.16763e-05	-0.651462
CG5590	11	1.06075	0.000288102	1.52148	1.17146e-05	-0.460738
Dcr-2	24	0.507325	0.00386408	0.893738	1.17734e-05	-0.386413
CG14483	4	1.39666	0.00212814	2.93787	1.18161e-05	-1.54121
CG8920	40	0.846968	4.22971e-08	0.651211	1.19095e-05	0.195757
Syx6	11	0.907965	0.00106401	1.51905	1.19458e-05	-0.611085
Ibf1	7	1.90811	1.12952e-05	2.06543	1.19701e-05	-0.157321
CG15209	4	1.88162	0.000256079	2.93394	1.19937e-05	-1.05232
CG12773	16	0.700092	0.00155541	1.17215	1.20083e-05	-0.472059
Sam-S	20	1.31664	9.45487e-08	1.00714	1.20166e-05	0.3095
VhaAC39-1	15	0.421641	0.0433099	1.22523	1.20222e-05	-0.803593
PGRP-LB	19	1.22126	6.44916e-07	1.04248	1.20283e-05	0.17878
GstE8	5	1.33213	0.00146161	2.5634	1.20487e-05	-1.23127
CG31272	20	-0.161906	83.5259	1.00659	1.21048e-05	-1.1685
RnrS	11	1.53984	4.78935e-06	1.51655	1.21877e-05	0.0232846
CG2124	21	0.526069	0.00481814	0.973637	1.22094e-05	-0.447568
Ccs	6	1.06009	0.00343915	2.28033	1.22462e-05	-1.22024
CG14683	9	0.376623	0.118886	1.74015	1.22492e-05	-1.36353
CG2924	19	1.18897	9.9196e-07	1.04089	1.22766e-05	0.148077
CG1518	23	0.913567	7.65504e-06	0.916296	1.22808e-05	-0.00272958
CG15739	12	1.03647	0.000219253	1.42553	1.24505e-05	-0.389057
CG3841	15	-0.082135	10.7335	1.22146	1.25058e-05	-1.3036
Atf3	78	1.07772	4.91977e-19	0.462265	1.25564e-05	0.615454
CG6074	14	0.534079	0.0151546	1.27992	1.26353e-05	-0.745836
CR42491	5	1.8797	9.64519e-05	2.55175	1.26812e-05	-0.672057
CG11275	8	1.73047	1.37774e-05	1.87937	1.26903e-05	-0.148905
CG32795	11	1.20424	8.44577e-05	1.51122	1.27212e-05	-0.306979
CR45192	4	0.321293	0.232927	2.91602	1.2836e-05	-2.59472
CG5946	30	0.883971	7.97845e-07	0.769952	1.29462e-05	0.114019
CG8531	19	0.765239	0.000282044	1.03623	1.30354e-05	-0.270995
CG10337	6	1.58145	0.000189262	2.26589	1.31633e-05	-0.684444
KdelR	12	1.16463	6.78722e-05	1.41731	1.33653e-05	-0.252683
CG15043	6	0.14276	0.565392	2.26229	1.34024e-05	-2.11953
Pka-R2	54	0.31288	0.0218289	0.548893	1.34539e-05	-0.236013
Uev1A	11	0.78611	0.00301644	1.50357	1.3527e-05	-0.717456
parvin	18	1.2072	1.39308e-06	1.07123	1.36242e-05	0.13597
CG33966	6	0.0362477	1.02245	2.25729	1.37413e-05	-2.22105
CR45350	6	1.57059	0.000201038	2.25706	1.37576e-05	-0.686463
Hmgs	14	1.15361	2.49531e-05	1.27106	1.37868e-05	-0.117445
CG11384	12	0.602484	0.0116245	1.41334	1.38315e-05	-0.81086
CR45681	5	2.01063	5.03523e-05	2.53088	1.38992e-05	-0.520249
Not1	65	0.822581	1.17454e-11	0.4998	1.39777e-05	0.322782
Adk2	6	1.5213	0.000264454	2.25373	1.39881e-05	-0.732433
CG14764	39	0.412516	0.00361306	0.653752	1.42138e-05	-0.241236
Mocs1	8	1.27275	0.00030375	1.86099	1.4225e-05	-0.588241
Srp54	18	0.889102	8.00794e-05	1.06736	1.42882e-05	-0.178254
CG17207	10	0.410178	0.0835204	1.59791	1.43135e-05	-1.18773
vsg	8	2.14965	8.10791e-07	1.8578	1.45101e-05	0.291854
ATP7	39	0.782266	3.13733e-07	0.652598	1.46297e-05	0.129668
CDase	25	1.23407	1.49587e-08	0.85712	1.46309e-05	0.376951
cyr	57	0.513287	1.37558e-05	0.531487	1.47172e-05	-0.0181995
CG32428	11	1.35726	2.28205e-05	1.49	1.50837e-05	-0.132736
CG10809	13	1.00253	0.000188727	1.32795	1.5088e-05	-0.325417
EndoG	10	1.40536	3.04968e-05	1.58924	1.52646e-05	-0.183882
Pitslre	27	0.381567	0.0230372	0.813175	1.53591e-05	-0.431609
CG17906	8	0.340487	0.165432	1.84785	1.54354e-05	-1.50736
CR43944	7	0.238406	0.33095	2.01957	1.54788e-05	-1.78116
CG17486	7	1.98011	7.24911e-06	2.01953	1.54823e-05	-0.0394243
E2f2	14	1.25714	8.55099e-06	1.25858	1.55885e-05	-0.00144841
CG18031	14	0.171234	0.646744	1.25853	1.55964e-05	-1.0873
Prp38	6	2.02647	1.59246e-05	2.23	1.57505e-05	-0.203531
CG1407	20	0.601987	0.00199415	0.986796	1.5808e-05	-0.384809
Drep2	28	0.410153	0.0123415	0.792863	1.58872e-05	-0.38271
RpLP2	4	2.44307	2.2064e-05	2.85581	1.61237e-05	-0.412741
Mpcp	8	1.02485	0.00162212	1.84051	1.61556e-05	-0.815654
CG13912	11	0.819232	0.0022724	1.48108	1.62035e-05	-0.661849
Shawn	20	0.723689	0.000365917	0.984831	1.62323e-05	-0.261142
Tyler	20	0.723689	0.000365917	0.984831	1.62323e-05	-0.261142
CG9672	9	0.00507558	1.82833	1.69864	1.62556e-05	-1.69356
adp	17	0.869045	0.000151269	1.09817	1.63226e-05	-0.229122
Ugt86Dh	11	0.995419	0.000503683	1.47871	1.65146e-05	-0.483293
phr6-4	11	1.08799	0.000228228	1.47803	1.66047e-05	-0.390045
CG30424	9	1.69496	7.3057e-06	1.69342	1.68442e-05	0.00153342
CG5704	7	1.16282	0.00111362	2.00332	1.69546e-05	-0.840509
brv3	24	0.230613	0.353776	0.870779	1.69626e-05	-0.640166
CG31812	8	1.5977	3.3793e-05	1.83263	1.69657e-05	-0.234925
CkIalpha	16	0.77394	0.00066331	1.14058	1.70253e-05	-0.366642
Ero1L	14	0.295675	0.178502	1.24912	1.71114e-05	-0.953442
CG11357	29	0.977576	1.93186e-07	0.771198	1.72797e-05	0.206378
Nup44A	13	1.46067	2.1701e-06	1.31313	1.73019e-05	0.147537
CG33509	9	0.989268	0.00131223	1.68909	1.73496e-05	-0.699818
kek4	11	0.905011	0.00109123	1.4719	1.74426e-05	-0.566892
CG7054	7	0.929989	0.00467311	1.9982	1.74485e-05	-1.06821
CG13607	13	-0.108876	9.56266	1.31209	1.74695e-05	-1.42097
sqd	34	0.81311	8.15828e-07	0.699391	1.74851e-05	0.113719
by	15	1.60972	9.7801e-08	1.18896	1.75642e-05	0.420753
Snx1	15	1.15437	1.4267e-05	1.18871	1.76103e-05	-0.0343401
CG15773	7	0.0342021	1.16428	1.99604	1.76609e-05	-1.96184
CG30280	5	1.84094	0.000116917	2.47447	1.78085e-05	-0.633535
CG4598	5	2.06219	3.89818e-05	2.47366	1.78722e-05	-0.411466
Ho	6	1.08836	0.00293869	2.20337	1.79929e-05	-1.11501
CNT1	15	-0.173558	29.1894	1.18659	1.80063e-05	-1.36014
beta4GalNAcTB	13	0.407508	0.0623242	1.30866	1.80328e-05	-0.901149
sav	16	0.223993	0.378522	1.13536	1.80381e-05	-0.911363
fusl	38	-0.157197	5181	0.65388	1.80472e-05	-0.811077
CG6996	13	0.121736	1.01011	1.30687	1.83337e-05	-1.18513
m-cup	17	1.65134	1.13692e-08	1.08786	1.84083e-05	0.563478
CG43675	16	0.550635	0.00872844	1.13339	1.84336e-05	-0.58276
His4r	3	2.82648	1.95057e-05	3.30894	1.84415e-05	-0.482459
PMP34	11	1.40979	1.45634e-05	1.46484	1.84603e-05	-0.0550534
CG10747	10	1.51216	1.30421e-05	1.56226	1.86485e-05	-0.0501079
sesB	10	1.2505	0.000104513	1.56167	1.87314e-05	-0.31117
Xbp1	10	1.37604	3.85067e-05	1.5612	1.87963e-05	-0.185165
sgl	23	0.772977	6.98424e-05	0.887786	1.8996e-05	-0.114809
Dbi	4	0.669896	0.050835	2.81249	1.89987e-05	-2.1426
Cchl	7	1.35061	0.000350211	1.98169	1.91402e-05	-0.631078
p38c	6	1.67748	0.000110939	2.19056	1.9183e-05	-0.513084
tra	10	1.34971	4.7474e-05	1.55833	1.92011e-05	-0.208617
Pk92B	22	0.404342	0.0254908	0.91311	1.92177e-05	-0.508768
CG7370	5	1.8945	8.96196e-05	2.4569	1.92379e-05	-0.562401
CG12868	6	1.77678	6.38576e-05	2.18809	1.94221e-05	-0.411306
UQCR-6.4	5	1.45721	0.000785551	2.45145	1.97039e-05	-0.994241
Trip1	6	1.80045	5.59801e-05	2.18452	1.97715e-05	-0.384069
CG5010	5	1.81288	0.000134387	2.4504	1.97954e-05	-0.637513
snoRNA:Or-CD12	4	1.89895	0.000237408	2.8011	1.98364e-05	-0.902148
bwa	25	0.895403	4.61032e-06	0.838485	1.99021e-05	0.0569182
CG1265	4	0.786408	0.0305648	2.79839	2.00412e-05	-2.01198
MFS16	10	0.654	0.0120112	1.55113	2.02558e-05	-0.897128
tank	12	0.47815	0.036259	1.36807	2.04478e-05	-0.88992
EndoGI	10	1.68772	3.22778e-06	1.5496	2.0486e-05	0.13812
CG12065	48	0.709894	1.49897e-07	0.570125	2.05553e-05	0.139768
Cyp4e2	13	0.279386	0.217278	1.29312	2.08171e-05	-1.01373
CG12024	8	1.13665	0.000762016	1.79965	2.08226e-05	-0.662998
Tango1	30	0.312573	0.0696422	0.745451	2.08963e-05	-0.432877
CG6294	20	0.424156	0.0237549	0.965552	2.10503e-05	-0.541396
CG6299	20	0.424156	0.0237549	0.965552	2.10503e-05	-0.541396
VhaM8.9	7	0.825283	0.0089068	1.96379	2.11608e-05	-1.13851
CR44310	7	0.123874	0.670138	1.96348	2.11969e-05	-1.83961
Mo25	12	1.28005	2.36095e-05	1.3631	2.13447e-05	-0.0830503
CG14945	14	0.502094	0.0210983	1.22661	2.13557e-05	-0.72452
CG4269	16	0.853249	0.000265589	1.11974	2.14389e-05	-0.266487
Hop	12	1.29934	1.97889e-05	1.36243	2.14678e-05	-0.0630906
CG13392	4	2.18453	6.8227e-05	2.77889	2.15779e-05	-0.594356
CG6178	13	1.16892	3.72805e-05	1.28883	2.16596e-05	-0.119901
CG5885	4	2.18689	6.75284e-05	2.77774	2.1672e-05	-0.590849
CG17019	12	0.260365	0.265938	1.36111	2.1714e-05	-1.10075
CG5261	15	0.734687	0.00140882	1.16864	2.17212e-05	-0.433953
CG9948	9	1.40301	6.2561e-05	1.65582	2.17653e-05	-0.252818
GXIVsPLA2	10	1.27045	8.91776e-05	1.54056	2.19079e-05	-0.270117
stl	42	0.309448	0.0426579	0.610484	2.19449e-05	-0.301036
CG11138	29	0.829022	3.40386e-06	0.758368	2.20312e-05	0.0706535
Rpt1	10	0.877858	0.00202459	1.53968	2.20528e-05	-0.661818
Jafrac1	9	1.48924	3.31769e-05	1.65309	2.21754e-05	-0.163848
CG9436	6	1.69023	0.000103341	2.16082	2.22588e-05	-0.470584
Rcd-1r	9	0.0340431	1.47746	1.65251	2.22622e-05	-1.61847
CG18011	11	1.01895	0.000411875	1.44126	2.23078e-05	-0.42231
CR46263	13	0.956657	0.000295147	1.28531	2.23742e-05	-0.328656
zip	72	1.23683	7.9016e-21	0.465977	2.26142e-05	0.770855
CG3164	15	0.966338	0.000111674	1.16479	2.26143e-05	-0.198447
sun	5	1.67623	0.000264835	2.41915	2.27081e-05	-0.742922
CR44987	6	1.93644	2.62745e-05	2.1558	2.28244e-05	-0.219357
CG11407	17	0.526338	0.00969188	1.06934	2.28458e-05	-0.543005
P58IPK	16	0.907001	0.000142825	1.11347	2.29767e-05	-0.206471
nsl1	37	0.758311	1.07834e-06	0.653831	2.30149e-05	0.104479
His3.3B	12	1.30475	1.88336e-05	1.35413	2.30625e-05	-0.0493841
lectin-37Da	4	0.77712	0.0318298	2.76011	2.31681e-05	-1.98299
CG32751	12	-0.144415	10.7936	1.35287	2.3316e-05	-1.49728
Cht9	10	0.14782	0.673017	1.53163	2.341e-05	-1.38381
Gapdh2	7	1.58849	8.08992e-05	1.94551	2.34433e-05	-0.35702
CG11208	9	0.465715	0.0617336	1.64398	2.35959e-05	-1.17826
CG8206	5	1.63762	0.000320788	2.41029	2.36093e-05	-0.772675
pirk	13	1.41457	3.40134e-06	1.27941	2.36291e-05	0.135159
Nelf-E	8	0.869037	0.00464922	1.77862	2.37281e-05	-0.909581
Chc	42	0.420629	0.00209984	0.607471	2.37912e-05	-0.186842
CG10527	8	1.22389	0.000422583	1.77711	2.39513e-05	-0.553216
UQCR-Q	8	1.56371	4.25206e-05	1.77615	2.40949e-05	-0.212442
CG6567	7	1.74351	3.11352e-05	1.9406	2.40981e-05	-0.197095
CG1463	10	1.09208	0.000368432	1.52772	2.40999e-05	-0.435633
mir-279	2	2.5073	0.000253047	3.92172	2.4208e-05	-1.41442
Sk2	14	1.11319	3.79065e-05	1.21338	2.43286e-05	-0.100184
CG34194	4	2.07489	0.000110118	2.74708	2.43407e-05	-0.672183
CG2211	8	1.57812	3.85751e-05	1.77436	2.4364e-05	-0.196243
Pex11	7	1.67975	4.61113e-05	1.9385	2.43838e-05	-0.258745
CG13917	73	0.576805	5.16877e-08	0.461439	2.4468e-05	0.115366
CG45060	5	1.84202	0.000116289	2.40193	2.44935e-05	-0.559905
skap	21	0.96563	8.11173e-06	0.922379	2.51362e-05	0.0432511
Vap-33A	26	0.95292	1.13233e-06	0.803583	2.53911e-05	0.149337
Cortactin	19	0.860298	7.94005e-05	0.984344	2.54264e-05	-0.124045
CG5188	9	1.25324	0.00018825	1.63118	2.57466e-05	-0.377941
alphaTry	9	0.0895908	0.9819	1.63109	2.57624e-05	-1.5415
RpL8	10	1.36738	4.12523e-05	1.5186	2.57877e-05	-0.151223
CG16775	4	-0.086084	1.37953	2.73169	2.58011e-05	-2.81778
Pak	37	0.788182	5.25003e-07	0.648977	2.58313e-05	0.139205
CR45048	6	1.87927	3.61114e-05	2.12983	2.59891e-05	-0.250559
CG5399	5	1.25878	0.00210371	2.38793	2.60465e-05	-1.12916
CR43418	5	1.01184	0.00716763	2.38657	2.6203e-05	-1.37473
Vha14-1	5	1.56567	0.000458504	2.38636	2.62271e-05	-0.820694
sel	8	1.10892	0.00091906	1.76222	2.6272e-05	-0.653299
CG5506	3	-0.153198	1.46848	3.19587	2.64259e-05	-3.34907
CR44961	23	0.558771	0.00202797	0.865851	2.65709e-05	-0.30708
CG3566	5	1.71279	0.000220875	2.38321	2.65924e-05	-0.67042
Gadd45	5	2.13362	2.73437e-05	2.3819	2.67462e-05	-0.248277
CG32483	9	0.273382	0.254062	1.62502	2.68522e-05	-1.35163
CG17746	13	0.766638	0.0018811	1.26534	2.69088e-05	-0.498703
CG5013	6	1.85307	4.17765e-05	2.12209	2.70145e-05	-0.269019
eIF5	11	0.7505	0.00409022	1.41721	2.70593e-05	-0.666711
CG7970	5	1.28583	0.00183936	2.37577	2.74767e-05	-1.08994
porin	11	1.2662	4.97174e-05	1.41455	2.76443e-05	-0.148343
2016-09-05	9	1.70741	6.6662e-06	1.61954	2.78742e-05	0.0878734
CG5642	20	0.613205	0.00170563	0.944644	2.79049e-05	-0.331439
Gr39a	24	0.0179959	11.3769	0.839468	2.79111e-05	-0.821472
msk	30	0.569017	0.000422056	0.730528	2.79709e-05	-0.161511
abs	10	0.851447	0.00249784	1.50548	2.84255e-05	-0.654032
CG15482	5	1.081	0.00508476	2.36782	2.84526e-05	-1.28683
CG11134	10	0.950363	0.00113734	1.50493	2.85425e-05	-0.554563
CG32137	46	0.101544	16.2746	0.571924	2.85888e-05	-0.47038
Taf12	7	1.53775	0.000110584	1.90913	2.87466e-05	-0.371381
CR45015	12	-0.173952	14.1426	1.32857	2.87581e-05	-1.50252
Tsp42Eg	12	0.583449	0.013836	1.32836	2.88099e-05	-0.744916
CG5919	6	1.57556	0.00019556	2.10889	2.8857e-05	-0.533329
CR45445	3	1.80004	0.000933424	3.16721	2.89493e-05	-1.36717
GLaz	15	0.819221	0.000558617	1.14051	2.91469e-05	-0.321286
Wsck	13	1.51328	1.29956e-06	1.25661	2.91704e-05	0.256668
CG12535	184	0.700648	5.83445e-24	0.336452	2.9453e-05	0.364196
CG7878	18	0.897106	7.23177e-05	1.0076	2.97446e-05	-0.110493
oys	33	0.935839	8.04474e-08	0.687075	2.97837e-05	0.248764
CR31144	4	2.22226	5.78629e-05	2.69213	2.99729e-05	-0.469861
stwl	26	0.35607	0.0393675	0.793834	3.00025e-05	-0.437764
CG6592	9	-0.00914802	2.02998	1.60819	3.01158e-05	-1.61734
vib	26	1.14314	4.0426e-08	0.793428	3.02116e-05	0.349714
CG10863	7	1.60468	7.32229e-05	1.90015	3.02309e-05	-0.295473
CG6746	7	1.55277	0.000100812	1.89971	3.03049e-05	-0.346944
CR43936	4	1.45306	0.00166361	2.68883	3.03492e-05	-1.23577
Ugt35a	12	0.995871	0.000317877	1.32228	3.03649e-05	-0.326406
CG8311	10	1.01612	0.000674151	1.49598	3.0503e-05	-0.479858
mRpS25	7	1.54699	0.000104464	1.89837	3.05349e-05	-0.351371
bnl	156	0.127634	7434.55	0.350561	3.05909e-05	-0.222927
NAAT1	25	0.100367	3.209	0.81142	3.11153e-05	-0.711052
Cyp4p2	9	-0.0248812	2.27904	1.6033	3.11365e-05	-1.62818
CG11686	8	1.58664	3.64148e-05	1.73385	3.13339e-05	-0.147209
CG14777	8	1.75357	1.17864e-05	1.73331	3.14407e-05	0.0202601
CG15881	7	1.74654	3.05576e-05	1.89276	3.15089e-05	-0.14622
CG14615	11	0.439716	0.0583372	1.39802	3.15658e-05	-0.958308
CG33155	9	1.37535	7.66741e-05	1.60079	3.16743e-05	-0.225436
mRpL53	9	1.37535	7.66741e-05	1.60079	3.16743e-05	-0.225436
CG31098	15	0.380094	0.0682389	1.13188	3.18961e-05	-0.751789
cib	20	1.5664	2.91336e-09	0.934644	3.19323e-05	0.631761
l(2)k09022	36	0.118207	5.02995	0.650024	3.20193e-05	-0.531817
CG17721	5	2.05236	4.0932e-05	2.34091	3.20243e-05	-0.288551
GstO2	13	0.788596	0.00151866	1.24612	3.21376e-05	-0.457528
Acox57D-d	17	0.484115	0.0161806	1.03983	3.22339e-05	-0.555714
or	5	1.46139	0.000769408	2.33878	3.23249e-05	-0.87739
Dh31-R	42	-0.0727523	1335.93	0.595963	3.23902e-05	-0.668715
GstE7	4	1.61022	0.000837591	2.67149	3.24096e-05	-1.06127
CG5214	12	1.08388	0.000142087	1.31369	3.27014e-05	-0.229812
CR45798	12	0.776779	0.00235948	1.31359	3.27302e-05	-0.53681
CG8839	15	1.99537	1.43724e-09	1.12929	3.27735e-05	0.866088
Rcd4	5	1.63221	0.000329517	2.33152	3.33725e-05	-0.699312
CG16749	9	0.011991	1.73765	1.59192	3.36478e-05	-1.57993
Sec61beta	4	1.97197	0.000172594	2.65972	3.38875e-05	-0.687743
Cdk12	26	0.739677	4.74731e-05	0.786636	3.39361e-05	-0.0469594
hfw	18	0.610242	0.00279252	0.996697	3.40022e-05	-0.386455
ergic53	10	0.407485	0.0853286	1.48031	3.42637e-05	-1.07283
CG33099	10	1.48162	1.66269e-05	1.47927	3.45296e-05	0.00235222
RpL10	6	1.77553	6.43025e-05	2.07277	3.45685e-05	-0.297236
CtsB1	10	1.11676	0.000302768	1.47911	3.45721e-05	-0.362343
Fmo-1	10	0.984124	0.00086951	1.4786	3.47019e-05	-0.494478
CG1764	34	0.80278	1.0272e-06	0.66815	3.47273e-05	0.13463
CG10659	5	0.293801	0.253178	2.32226	3.4759e-05	-2.02846
pUf68	36	0.868682	1.10396e-07	0.646471	3.47671e-05	0.222211
fs(2)ltoPP43	15	0.884276	0.000274125	1.12294	3.50229e-05	-0.238661
zuc	12	1.28147	2.33052e-05	1.30573	3.50278e-05	-0.0242672
CG14647	7	1.62885	6.30923e-05	1.87376	3.50514e-05	-0.244904
CG7442	18	0.444921	0.0229324	0.993868	3.52031e-05	-0.548948
l(1)G0232	85	0.860629	1.35839e-15	0.42607	3.52458e-05	0.434558
Arpc2	16	0.529106	0.0111903	1.07412	3.55051e-05	-0.545012
CG7872	15	1.24383	5.36016e-06	1.12043	3.59536e-05	0.123406
CR45870	5	1.15635	0.00349793	2.31403	3.60393e-05	-1.15768
Lsd-1	14	0.816852	0.00081304	1.17321	3.61313e-05	-0.356358
fd68A	17	1.46747	1.05925e-07	1.02962	3.63081e-05	0.437849
Eip75B	294	0.543174	3.54677e-25	0.304818	3.65041e-05	0.238356
CR46064	10	1.08989	0.000374908	1.47085	3.67566e-05	-0.380959
MtnA	6	1.57556	0.00019556	2.05888	3.70532e-05	-0.483324
p38b	9	1.29051	0.00014311	1.57749	3.7127e-05	-0.286975
Asciz	7	1.41462	0.000236096	1.86335	3.71562e-05	-0.448729
l(3)mbt	28	0.931899	7.09087e-07	0.746484	3.71728e-05	0.185415
CG8360	5	1.32984	0.00147835	2.30635	3.72747e-05	-0.976515
CG15735	14	0.921521	0.000275333	1.16965	3.74189e-05	-0.248133
Uhg2	5	2.30366	1.17562e-05	2.30423	3.76237e-05	-0.000573345
CR33222	12	1.06512	0.000168698	1.29694	3.77923e-05	-0.231818
Kat60	23	1.39749	3.79265e-09	0.842804	3.78041e-05	0.554686
velo	30	1.0008	7.7926e-08	0.714742	3.80778e-05	0.286058
Pde11	122	0.542144	2.88379e-11	0.373774	3.85732e-05	0.16837
CG5191	51	0.464851	0.000181521	0.532712	3.8725e-05	-0.0678606
CG31301	14	1.29248	5.93204e-06	1.16574	3.88881e-05	0.126741
CG11777	5	1.54964	0.000496477	2.29661	3.89042e-05	-0.746976
Mtpalpha	23	0.95311	4.11041e-06	0.840903	3.89199e-05	0.112207
Smr	121	0.542224	3.44974e-11	0.374618	3.89314e-05	0.167606
CG43774	4	0.369897	0.188388	2.62094	3.92486e-05	-2.25105
CG10639	21	0.880859	2.77999e-05	0.890623	3.93175e-05	-0.00976413
MESR3	76	0.614866	4.58599e-09	0.44334	3.96178e-05	0.171527
CG8097	11	1.5236	5.50287e-06	1.36925	3.9768e-05	0.154343
CG32075	10	1.40237	3.12299e-05	1.45995	3.98542e-05	-0.057582
Mat1	6	0.875064	0.00962493	2.04412	3.98907e-05	-1.16906
CG15922	5	1.95076	6.77802e-05	2.29064	3.99386e-05	-0.339883
net	14	0.542671	0.0138658	1.16291	3.99882e-05	-0.620239
CG6762	10	1.11086	0.000317326	1.45931	4.00444e-05	-0.348452
CG30033	8	1.45258	9.01035e-05	1.69382	4.01808e-05	-0.241235
Tsp2A	5	0.737174	0.0280243	2.28798	4.04081e-05	-1.55081
CG8481	11	0.889053	0.00125079	1.36725	4.0414e-05	-0.478195
CG2680	6	1.77428	6.47505e-05	2.04123	4.04731e-05	-0.266942
Ssl2	11	0.230085	0.350334	1.36674	4.05779e-05	-1.13666
CG3368	17	0.818635	0.000278932	1.01897	4.11145e-05	-0.200332
smg	36	0.847004	1.83729e-07	0.638833	4.15006e-05	0.208171
CR45473	5	1.34482	0.00137237	2.28142	4.15908e-05	-0.936592
CG4747	25	0.866467	7.52283e-06	0.793341	4.19386e-05	0.0731261
CG9547	14	0.705336	0.00257708	1.15748	4.21824e-05	-0.452148
CG18585	10	-0.0127066	2.41277	1.45172	4.23659e-05	-1.46443
CG42672	56	0.46549	8.85894e-05	0.506253	4.2412e-05	-0.0407627
CG9471	5	1.13156	0.00395601	2.27465	4.28452e-05	-1.14309
Unc-76	52	0.680282	1.27389e-07	0.524405	4.29891e-05	0.155877
UK114	8	0.759498	0.00974693	1.68255	4.30935e-05	-0.923051
ATPsynD	7	1.616	6.82889e-05	1.83624	4.32552e-05	-0.220235
kra	12	1.36703	1.06527e-05	1.28052	4.35471e-05	0.0865111
CG1582	30	-0.00379696	37.894	0.707784	4.3624e-05	-0.711581
Smg5	31	0.469706	0.0026456	0.694142	4.36318e-05	-0.224436
CR31514	20	1.20797	4.29725e-07	0.911436	4.36632e-05	0.296529
CG1703	18	0.87532	9.54451e-05	0.975936	4.38669e-05	-0.100616
CG9568	4	1.2159	0.0046857	2.58962	4.41925e-05	-1.37372
CG9396	4	1.46668	0.00156753	2.58955	4.42049e-05	-1.12286
CG11396	11	1.37111	2.0273e-05	1.35338	4.51739e-05	0.0177258
CG2218	19	0.588657	0.00297101	0.939579	4.52489e-05	-0.350922
CG18473	9	0.639428	0.0172025	1.54774	4.54733e-05	-0.908315
CG2254	23	0.12083	1.98622	0.830395	4.5708e-05	-0.709565
CG31793	22	0.725153	0.000198914	0.854138	4.57109e-05	-0.128985
CG18180	10	0.0988355	0.993637	1.44142	4.57321e-05	-1.34258
FKBP59	10	1.58603	7.24748e-06	1.44126	4.5787e-05	0.144769
CG16986	8	0.344015	0.161535	1.67227	4.59338e-05	-1.32826
CG5111	12	-0.164695	12.9942	1.27416	4.60064e-05	-1.43885
CG32369	67	0.511986	2.71057e-06	0.464126	4.6386e-05	0.0478603
CG11899	7	0.361104	0.155423	1.82322	4.65304e-05	-1.46211
hh	65	0.71694	8.7782e-10	0.470164	4.67581e-05	0.246775
AP-2sigma	6	1.65132	0.000128315	2.01058	4.71747e-05	-0.35926
CG1161	6	1.6048	0.00016621	2.00928	4.74829e-05	-0.40448
arx	6	1.61773	0.000154677	2.0079	4.781e-05	-0.390177
RpS16	7	1.82009	1.94248e-05	1.81702	4.81756e-05	0.00307514
CG12107	7	1.34793	0.000356053	1.81419	4.89446e-05	-0.466264
Adat1	15	0.675147	0.0027028	1.09082	4.89944e-05	-0.415671
CG8866	8	0.394157	0.115107	1.66149	4.91162e-05	-1.26733
Rrp45	11	1.32179	3.09085e-05	1.34272	4.9209e-05	-0.0209362
CG32755	14	0.253821	0.275223	1.14154	4.93538e-05	-0.887717
att-ORFA	17	0.760184	0.000567068	1.00239	4.98847e-05	-0.242206
CG42374	11	0.684117	0.00721573	1.34051	5.00907e-05	-0.656395
CG9666	11	0.684117	0.00721573	1.34051	5.00907e-05	-0.656395
CG6966	38	0.773234	5.44717e-07	0.611846	5.03046e-05	0.161388
dsx	114	0.361729	3.96499e-05	0.378138	5.05726e-05	-0.0164091
Nacalpha	9	1.11304	0.000527972	1.52988	5.13634e-05	-0.416834
CG12034	11	1.25747	5.35706e-05	1.33711	5.14758e-05	-0.0796402
CG31370	9	0.71594	0.00979871	1.52877	5.17525e-05	-0.812829
CG15642	8	0.0730348	1.00824	1.65202	5.20911e-05	-1.57898
CG10208	8	1.45459	8.88884e-05	1.6515	5.22596e-05	-0.196909
CG1304	7	0.0500569	1.05595	1.80249	5.22629e-05	-1.75243
Catsup	16	0.834406	0.000330108	1.03899	5.23613e-05	-0.20458
mRpL20	5	1.78947	0.000150948	2.22886	5.23947e-05	-0.439383
Clc	9	1.29207	0.000141477	1.52631	5.26282e-05	-0.234233
dnd	8	0.805507	0.00714223	1.64999	5.27535e-05	-0.844478
CG14220	10	1.28339	8.04539e-05	1.42193	5.28523e-05	-0.138534
Pex5	13	0.998339	0.000196603	1.19212	5.29349e-05	-0.193781
RpL36	5	2.04584	4.22781e-05	2.2257	5.31274e-05	-0.179857
CG8195	7	0.680857	0.0216819	1.79907	5.3276e-05	-1.11821
GalNAc-T2	24	0.258408	0.224741	0.798787	5.33072e-05	-0.540378
CG14442	19	0.735144	0.0004213	0.926759	5.33693e-05	-0.191615
CG7115	19	0.817692	0.000140138	0.926608	5.34735e-05	-0.108915
Neos	10	1.42355	2.63875e-05	1.42035	5.3475e-05	0.00320619
CG10912	4	-0.205208	2.32074	2.53758	5.38215e-05	-2.74279
CG2277	10	0.764756	0.00497753	1.41917	5.39452e-05	-0.654413
rols	196	0.320198	9.88544e-06	0.326416	5.41768e-05	-0.00621855
hoip	4	2.28762	4.34976e-05	2.53397	5.45617e-05	-0.246353
Fer3HCH	7	0.344736	0.171911	1.79331	5.50239e-05	-1.44857
scb	51	1.40623	9.67769e-18	0.521564	5.54882e-05	0.884664
CG13255	3	1.17587	0.00980915	2.96264	5.55048e-05	-1.78676
CG17352	26	0.374998	0.0282568	0.757718	5.5672e-05	-0.38272
CR43951	7	1.47409	0.00016368	1.79012	5.60156e-05	-0.316027
CG31798	14	0.647806	0.00467301	1.1284	5.6168e-05	-0.480598
CR46255	3	1.29136	0.00634785	2.95881	5.61854e-05	-1.66745
gny	8	1.75405	1.1748e-05	1.63976	5.62138e-05	0.114293
mRpL55	4	2.21143	6.06659e-05	2.52274	5.69331e-05	-0.31131
Rab11	11	1.0251	0.000390774	1.32448	5.69733e-05	-0.299376
l(1)G0193	29	1.09722	1.91618e-08	0.707325	5.79132e-05	0.389898
CG15317	4	1.96713	0.000176281	2.51798	5.797e-05	-0.550842
Fkbp14	27	0.399893	0.0165285	0.73821	5.7992e-05	-0.338317
CR45320	5	0.817006	0.0188547	2.2048	5.82359e-05	-1.38779
Adgf-A2	36	1.29768	4.62376e-12	0.624196	5.82608e-05	0.673487
CG31087	15	-0.0520787	7.72507	1.0735	5.8715e-05	-1.12558
Pebp1	4	0.581561	0.0747608	2.51431	5.87811e-05	-1.93275
CG4830	13	-0.185305	20.1423	1.18069	5.88303e-05	-1.366
CG42397	4	0.192399	0.408925	2.5127	5.9141e-05	-2.3203
CG13144	9	0.665633	0.0141866	1.50918	5.91442e-05	-0.843552
Arfrp1	9	1.57073	1.82179e-05	1.50894	5.92447e-05	0.0617968
Nurf-38	11	0.969746	0.000627337	1.31955	5.92709e-05	-0.349806
Fis1	6	1.40753	0.000497931	1.96293	5.98642e-05	-0.555398
Bx42	21	0.868197	3.34151e-05	0.860731	5.99061e-05	0.00746615
Gapdh1	7	1.74176	3.14718e-05	1.77787	5.99956e-05	-0.0361148
eIF3-S9	17	0.838884	0.000218147	0.985666	6.06296e-05	-0.146781
Tsp42Eq	10	0.979683	0.000900772	1.40295	6.08459e-05	-0.423269
Kap-alpha1	11	1.23079	6.73007e-05	1.31615	6.09142e-05	-0.0853537
CR46145	5	1.99743	5.37632e-05	2.19251	6.14668e-05	-0.195082
CG6340	25	1.21709	1.99378e-08	0.770052	6.16046e-05	0.44704
CG3348	5	0.975064	0.0086031	2.18981	6.22005e-05	-1.21475
Rab19	6	1.47656	0.000339183	1.95461	6.24057e-05	-0.478057
CR42549	8	1.39847	0.000129886	1.62275	6.24776e-05	-0.224281
CG8417	10	0.880871	0.00197664	1.39874	6.2776e-05	-0.517874
CG12490	8	-0.0609559	2.49352	1.62163	6.29112e-05	-1.68259
CG5793	7	1.32581	0.000408034	1.76931	6.29449e-05	-0.443506
CG17681	10	0.97252	0.000953576	1.39754	6.33396e-05	-0.425021
CG32708	5	1.79333	0.000148083	2.18415	6.37678e-05	-0.390813
RpL32	6	1.7646	6.83328e-05	1.95006	6.38431e-05	-0.185455
Bka	5	2.1715	2.26566e-05	2.18289	6.41203e-05	-0.011391
MtnC	4	0.20756	0.38273	2.4905	6.43276e-05	-2.28294
mia	10	0.630201	0.0145141	1.3954	6.43541e-05	-0.765199
CG11752	4	2.09382	0.000101384	2.48898	6.46999e-05	-0.395157
insc	36	1.53203	1.87718e-14	0.61964	6.47482e-05	0.912386
CG17662	10	-0.0187684	2.53194	1.39436	6.48513e-05	-1.41313
CG33926	11	0.502972	0.0339645	1.30656	6.579e-05	-0.803583
CG12560	5	1.67903	0.000261175	2.17638	6.59823e-05	-0.497343
CR45146	5	1.86475	0.00010388	2.17591	6.61162e-05	-0.311164
GATAd	16	1.30051	1.52224e-06	1.01719	6.66316e-05	0.283323
CREG	7	0.656968	0.0251192	1.75915	6.66355e-05	-1.10218
Dhod	9	1.2567	0.00018352	1.49091	6.69892e-05	-0.234213
CR44192	4	1.52439	0.00121837	2.47966	6.70238e-05	-0.95527
pgc	15	1.09172	2.83196e-05	1.06056	6.72226e-05	0.0311619
CR44969	5	1.06706	0.00544909	2.17055	6.76943e-05	-1.10349
Snp	39	0.519263	0.000242871	0.591093	6.80516e-05	-0.0718303
cag	6	1.59917	0.000171496	1.93605	6.84747e-05	-0.336882
CG5390	16	1.22009	3.85116e-06	1.01441	6.87123e-05	0.205677
CG17625	5	1.54693	0.000503209	2.16608	6.90368e-05	-0.61915
CG11236	7	0.136676	0.61932	1.75216	6.92966e-05	-1.61549
CG14630	6	0.398334	0.136454	1.93311	6.94878e-05	-1.53478
fry	128	0.186498	12.6589	0.360817	6.95038e-05	-0.174319
CG30392	7	1.20214	0.000874068	1.7511	6.97094e-05	-0.548966
RpS4	10	1.37238	3.96433e-05	1.38447	6.97911e-05	-0.0120958
ND-B12	4	1.68747	0.000597763	2.4684	6.99458e-05	-0.780924
Usf	27	0.710206	5.97902e-05	0.72763	6.99521e-05	-0.0174243
Swip-1	22	0.408683	0.0238706	0.824734	7.04136e-05	-0.416051
CG30281	9	1.56416	1.91209e-05	1.48319	7.06091e-05	0.0809618
CG11597	14	0.848563	0.000585653	1.10498	7.07361e-05	-0.25642
Ugt36Bb	12	0.226001	0.364187	1.22341	7.13044e-05	-0.997411
Rpb7	6	0.97655	0.0054733	1.92789	7.13251e-05	-0.951342
CG9527	63	0.161861	5.63573	0.466045	7.14633e-05	-0.304184
CG3436	8	1.45835	8.66574e-05	1.60091	7.15528e-05	-0.14256
Sec15	18	0.433537	0.0265104	0.936008	7.15981e-05	-0.502472
CG12112	9	1.57627	1.7491e-05	1.48061	7.18617e-05	0.0956532
Cdc42	7	1.4095	0.000243667	1.74501	7.21331e-05	-0.335505
tal-1A	11	1.03925	0.000346252	1.29463	7.24026e-05	-0.255381
tal-2A	11	1.03925	0.000346252	1.29463	7.24026e-05	-0.255381
tal-3A	11	1.03925	0.000346252	1.29463	7.24026e-05	-0.255381
tal-AA	11	1.03925	0.000346252	1.29463	7.24026e-05	-0.255381
CG4302	13	0.120858	1.01878	1.15754	7.28614e-05	-1.03669
CG12056	6	1.14884	0.00209922	1.923	7.309e-05	-0.77416
Cyp12c1	8	0.0459516	1.21074	1.59603	7.37555e-05	-1.55008
CG32280	11	1.28556	4.21341e-05	1.29159	7.4189e-05	-0.00603419
CG1532	11	0.657831	0.00903446	1.29114	7.44591e-05	-0.633307
CG32000	27	0.587929	0.000547939	0.724029	7.45622e-05	-0.1361
CG17660	15	1.41707	8.05116e-07	1.05051	7.46686e-05	0.366568
CLIP-190	81	0.668464	9.8121e-11	0.419418	7.4721e-05	0.249046
POSH	14	0.936971	0.000234662	1.09929	7.48127e-05	-0.162322
CG10903	9	1.25331	0.000188155	1.47401	7.51705e-05	-0.220701
ebd1	15	1.15718	1.38347e-05	1.04979	7.52278e-05	0.107391
DNApol-alpha50	20	1.12852	1.29985e-06	0.870941	7.53731e-05	0.257578
CG15602	10	1.07347	0.000427216	1.37376	7.55695e-05	-0.300285
CG6462	5	1.09326	0.00478452	2.14466	7.58487e-05	-1.0514
Dot	17	0.93358	6.91103e-05	0.966151	7.61275e-05	-0.0325713
CG8549	5	1.57967	0.000427705	2.14253	7.6562e-05	-0.562854
CR45566	3	1.99365	0.00045	2.86131	7.66219e-05	-0.86766
IntS11	15	0.611713	0.00541103	1.04728	7.72285e-05	-0.435569
CG34456	4	1.09723	0.00786706	2.4416	7.74166e-05	-1.34438
zetaCOP	9	0.71709	0.00971618	1.46751	7.85768e-05	-0.75042
Gale	8	1.45628	8.78815e-05	1.58316	7.98949e-05	-0.126882
CG33054	19	0.829211	0.000120185	0.895354	7.99668e-05	-0.0661427
CG18607	5	0.304	0.240678	2.1324	8.00462e-05	-1.8284
CG10513	12	0.218361	0.390556	1.2098	8.01949e-05	-0.991444
CG18577	4	0.734142	0.0384002	2.43201	8.02826e-05	-1.69787
mesh	42	0.186449	1.1935	0.56206	8.03853e-05	-0.375611
CR45831	11	0.947124	0.000761228	1.28157	8.04069e-05	-0.334442
nst	16	0.900431	0.000154075	0.999442	8.10815e-05	-0.0990114
Snx3	9	1.31821	0.000116734	1.46279	8.11465e-05	-0.144582
mRpS6	4	1.82643	0.00032586	2.42867	8.1304e-05	-0.602244
CG5381	20	1.01828	6.03841e-06	0.865036	8.16182e-05	0.153242
CR45827	6	1.71765	8.87249e-05	1.90034	8.18584e-05	-0.18269
CG3270	9	0.22464	0.36362	1.4611	8.20876e-05	-1.23646
CG12393	8	1.29317	0.000264611	1.57825	8.23652e-05	-0.285089
CG6654	15	0.897273	0.000237781	1.0406	8.28164e-05	-0.143325
bol	59	0.216664	0.618163	0.475881	8.28402e-05	-0.259218
CG42697	6	1.55998	0.000213258	1.89708	8.3204e-05	-0.337095
opm	5	1.38986	0.00109741	2.12286	8.34733e-05	-0.732995
AGBE	18	0.858033	0.000118952	0.923262	8.37197e-05	-0.0652284
Lectin-galC1	4	0.604263	0.0677054	2.42075	8.37786e-05	-1.81649
DENR	8	1.53865	5.03675e-05	1.57256	8.53308e-05	-0.0339142
CG17982	7	1.54523	0.000105603	1.7143	8.56827e-05	-0.169061
CG6295	7	-0.236284	6.16134	1.71354	8.60466e-05	-1.94982
Tret1-1	35	0.531758	0.000362231	0.61681	8.61099e-05	-0.0850525
CG33056	16	0.997482	5.02695e-05	0.993821	8.62808e-05	0.00366056
bbc	25	0.57351	0.00106977	0.749637	8.62979e-05	-0.176127
CG8258	15	0.893296	0.000248358	1.03657	8.63763e-05	-0.143276
CG9220	43	0.589075	1.77082e-05	0.552602	8.64688e-05	0.0364734
Ost48	8	1.33151	0.000204209	1.57015	8.66174e-05	-0.238641
CG5999	13	-0.123511	11.0288	1.13882	8.66282e-05	-1.26233
CG10958	19	0.531197	0.00639224	0.88858	8.72546e-05	-0.357383
rin	24	0.909808	5.41679e-06	0.767713	8.7384e-05	0.142096
CG13398	18	0.785918	0.000298034	0.919467	8.77096e-05	-0.133549
[truncated: 3,735 more rows]
