# Supplementary material for: Drosophila intestinal stem and progenitor cells are major sources and regulators of homeostatic niche signals
Source: Proc Natl Acad Sci U S A. 2018 Nov 7;115(48):12218–23. doi: 10.1073/pnas.1719169115 (PMC6275525; doi:10.1073/pnas.1719169115)
Supplement: Supplementary File [file pnas.1719169115.sd02.xlsx]

## Sheet: Table S2
Gene	ISC/EB Expression Reference(s)	esg	esg.FDR	myo	myo.FDR	ratio (log)	Fold
esg	Ohlstein and Spradling, 2006; Micchelli and Perrimon, 2006)	2.29349	7.60889e-09	-0.0997464	5.26966	2.39324	5.25336
E(spl)mbeta-HLH	Maeda et al., 2008; Bardin et al., 2010	1.69597	4.17278e-05	-0.149407	2.95021	1.84537	3.59346
mira	Bardin et al., 2010	1.50031	7.74694e-11	-0.256839	1939.41	1.75715	3.3803
lea/robo2	Biteau and Jasper, 2014	1.34913	2.65322e-32	-0.297257	816378812957889	1.64639	3.1305
lin-28	Chen et al., 2015	1.57632	1.74847e-05	0.0997032	0.880792	1.47661	2.78295
Pvf2	Bond and Foley, 2012	1.07836	8.44092e-12	-0.260148	767518	1.33851	2.5289
sc	Bardin et al., 2010)	1.00356	0.00118125	-0.134013	4.33332	1.13758	2.20011
Dl	Ohlstein and Spradling, 2007	0.917617	5.49847e-13	-0.145863	2.29239e+06	1.06348	2.08997
N	Ohlstein and Spradling, 2007	0.785223	1.7608e-23	-0.212613	2.78496e+18	0.997836	1.997
mew	Lin et al., 2013	1.17632	4.58132e-36	0.411572	4.44427e-07	0.764749	1.69907
polo	Amchelavsky et al., 2014	0.873386	3.10954e-06	0.363166	0.044675	0.510221	1.42427
cdc2	Amchelavsky et al., 2014	1.71399	1.54008e-05	2.1406	2.50511e-06	-0.426608	0.744009
Pvr	Bond and Foley, 2012
Upd1	Osman et al., 2012
TSC2/gig	Kapuria et al., 2012
Atac2	Ma et al., 2013
