# Supplementary material for: Drosophila intestinal stem and progenitor cells are major sources and regulators of homeostatic niche signals
Source: Proc Natl Acad Sci U S A. 2018 Nov 7;115(48):12218–23. doi: 10.1073/pnas.1719169115 (PMC6275525; doi:10.1073/pnas.1719169115)
Supplement: Supplementary File [file pnas.1719169115.sd03.xlsx]

## Sheet: Table S3
Sox21a
esg
zfh2
lin-28
cyc
z
apt
CG11247
jumu
sc
CG30403
Sox100B
CG2790
sba
fkh
CG12299
CG6813
CG15435
CG6808
chn
CG1620
CG4496
cic
brk
CG10959
CG3995
Mrtf
mld
CG31441
CG2889
D1
CG1792
Gug
klu
Neu2
CG32982
psq
CG12744
Alh
sqz
osa
Jra
Pep
MESR4
CG18764
CG2199
CG10669
EcR
her
drm
crol
Eip74EF
sbb
CG14667
HmgD
sd
Mtp
mod
ro
CG3838
key
Su(var)2-10
CG4553
fru
az2
lilli
mamo
Dref
CG42516
Pbp49
CG7987
CG31365
CG10565
hang
CG7386
CG4133
Eip93F
jing
CG34422
sens-2
NK7.1
jim
CG8089
MEP-1
Ada2b
nej
CG10462
Hr4
Mef2
Nf-YB
CG12236
su(Hw)
CoRest
ecd
Med
CG6689
CG12104
CG12942
mip120
CG15514
Aef1
