# Supplementary material for: Drosophila intestinal stem and progenitor cells are major sources and regulators of homeostatic niche signals
Source: Proc Natl Acad Sci U S A. 2018 Nov 7;115(48):12218–23. doi: 10.1073/pnas.1719169115 (PMC6275525; doi:10.1073/pnas.1719169115)
Supplement: Supplementary File [file pnas.1719169115.sd04.xlsx]

## Sheet: Table S4
Sox21a Targets	Cic Targets	Sox21a and Cic Targets
A2bp1	128up	A2bp1
ACC	14-3-3epsilon	ACC
AGBE	7SLRNA:CR42652	AGBE
AGO1	7SLRNA:CR42652-RA	AGO1
AMPKalpha	ACC	AMPKalpha
AMPdeam	AGBE	AMPdeam
AP-1gamma	AGO1	AP-1gamma
AP-2alpha	AMPKalpha	AP-2alpha
AP-2sigma	AMPdeam	AP-2sigma
APC7	AP-1gamma	APC7
ATP7	AP-2alpha	ATP7
ATP8B	AP-2sigma	ATP8B
ATPCL	APC7	ATPCL
ATPsynC	ATP7	ATPsynC
ATPsynD	ATP8B	ATPsynD
ATPsynbeta	ATPCL	ATPsyndelta
ATPsyndelta	ATPsynB	Aats-ala
Aats-ala	ATPsynC	Aats-asp
Aats-asp	ATPsynD	Abp1
Aats-gly	ATPsyndelta	Ac13E
Abp1	Aac11	Ac3
Ac13E	Aats-ala	Ac76E
Ac3	Aats-asp	AcCoAS
Ac76E	Abp1	Ack
AcCoAS	Ac3	Acsl
Ace	AcCoAS	Act5C
Ack	Ack	Actn
Acsl	Acp26Aa	AdSS
Act5C	Acp26Ab	AdamTS-A
Actn	Acsl	Adat1
AdSS	Act42A	Adgf-A
AdamTS-A	Act5C	Adgf-A2
Adat1	Actn	Adk3
Adgf-A	Acyp2	AdoR
Adgf-A2	AdSS	Ahcy13
Adk3	Adf1	Ahcy89E
AdoR	Adgf-A	Akap200
Ahcy13	Adgf-A2	Ald
Ahcy89E	Adk3	Aldh
Akap200	Ady43A	Aldh-III
Ald	Ahcy13	Alh
Aldh	Ahcy89E	Amph
Aldh-III	Akap200	Amun
Alh	Akt1	Ankle2
Alr	Ald	AnxB11
Amph	Aldh	AnxB9
Amt	Aldh-III	Appl
Amun	Alh	Aprt
Ankle2	Amph	Aps
AnxB11	Amun	Arf51F
AnxB9	Ank2	Arf79F
Appl	Ankle2	Arfrp1
Aprt	AnxB11	Asator
Aps	AnxB9	Asciz
Arf51F	Appl	Asx
Arf79F	Aprt	Atet
Arfrp1	Aps	Atf3
Asator	Arc1	Atg1
Asciz	Arc2	Atg101
Asx	Arf79F	Atg13
Atet	Arfrp1	Atg17
Atf3	Arp3	Atg18b
Atg1	Asap	Atg3
Atg101	Asator	Atg4b
Atg13	Asciz	Atg5
Atg17	Atet	Atg7
Atg18b	Atf3	Atpalpha
Atg3	Atg1	Atxn7
Atg4b	Atg101	Axud1
Atg5	Atg13	B4
Atg7	Atg17	BRWD3
Atpalpha	Atg18b	Bacc
Atu	Atg2	Baldspot
Atxn7	Atg3	Best1
Axud1	Atg4b	BicD
B4	Atg5	Bka
BRWD3	Atg7	Blimp-1
Bacc	Atpalpha	Blos3
Baldspot	Atxn7	Bsg
Best1	Axn	Btk29A
BicD	Axud1	Bx42
Bka	B4	C1GalTA
Blimp-1	BRWD3	C3G
Blos3	Bacc	CAH1
Bsg	Baldspot	CAP
Btk29A	Bem46	CASK
Bx42	BicD	CDase
C1GalTA	Bka	CG10011
C3G	Blimp-1	CG10014
CAH1	Blos3	CG10035
CAP	Bsg	CG10068
CASK	Btk29A	CG10082
CDase	Bx42	CG10086
CG10011	C3G	CG10168
CG10014	CAP	CG10170
CG10035	CDase	CG10176
CG10068	CG10011	CG10222
CG10082	CG10035	CG10237
CG10086	CG10064	CG10283
CG10089	CG10082	CG10311
CG10103	CG10086	CG10321
CG10168	CG10168	CG10337
CG10170	CG10170	CG10338
CG10176	CG10176	CG10348
CG10222	CG10222	CG10365
CG10237	CG10232	CG10383
CG10283	CG10237	CG10431
CG10311	CG10283	CG10433
CG10321	CG10311	CG10505
CG10337	CG10321	CG10512
CG10338	CG10337	CG10527
CG10348	CG10338	CG10566
CG10362	CG10348	CG10585
CG10365	CG10365	CG10639
CG10383	CG10383	CG10657
CG10431	CG10431	CG10660
CG10433	CG10433	CG10730
CG10505	CG10479	CG10734
CG10512	CG10505	CG10737
CG10527	CG10512	CG10877
CG10566	CG10527	CG10924
CG10585	CG10566	CG10936
CG10639	CG10581	CG10960
CG10657	CG10585	CG11023
CG10660	CG10639	CG11050
CG10663	CG10657	CG11068
CG10669	CG10660	CG11076
CG10730	CG10730	CG11077
CG10734	CG10731	CG11095
CG10737	CG10734	CG11103
CG10795	CG10737	CG11109
CG10809	CG10764	CG11138
CG10877	CG10863	CG11141
CG10924	CG10877	CG11158
CG10927	CG1091	CG11170
CG10936	CG10924	CG11211
CG10960	CG10979	CG11226
CG11023	CG11050	CG11241
CG11050	CG11068	CG11275
CG11068	CG11076	CG11284
CG11076	CG11077	CG11318
CG11077	CG11103	CG11342
CG1109	CG11109	CG11353
CG11095	CG11141	CG11357
CG11103	CG11158	CG11367
CG11109	CG11170	CG11374
CG11138	CG11211	CG11378
CG11141	CG11226	CG11384
CG11158	CG11241	CG11388
CG11170	CG11261	CG11396
CG11190	CG11263	CG11399
CG11211	CG11275	CG11438
CG11226	CG11284	CG11447
CG11241	CG11318	CG11454
CG11275	CG11342	CG1146
CG11284	CG11353	CG11486
CG11318	CG11357	CG11498
CG11342	CG11367	CG11576
CG11353	CG11374	CG11658
CG11357	CG11378	CG11679
CG11367	CG11384	CG11686
CG11374	CG11388	CG11703
CG11378	CG11396	CG11779
CG11384	CG11399	CG11790
CG11388	CG11403	CG11791
CG11396	CG11438	CG11802
CG11399	CG11447	CG11815
CG11438	CG11454	CG11825
CG11447	CG1146	CG11835
CG11454	CG11486	CG11873
CG1146	CG11505	CG11880
CG11486	CG11523	CG11911
CG11498	CG11576	CG11927
CG11576	CG11652	CG11961
CG11658	CG11658	CG12004
CG11679	CG11679	CG12034
CG11686	CG11686	CG12035
CG11703	CG11697	CG12042
CG11722	CG11699	CG12054
CG11779	CG11779	CG12065
CG11790	CG11790	CG1208
CG11791	CG11791	CG1213
CG11802	CG11802	CG12177
CG11815	CG11815	CG12204
CG11825	CG11825	CG12207
CG11835	CG11835	CG12262
CG11873	CG11873	CG12268
CG11880	CG11927	CG12290
CG11911	CG12034	CG12333
CG11927	CG12035	CG12393
CG11961	CG12042	CG12483
CG12004	CG12054	CG12535
CG12034	CG12065	CG12560
CG12035	CG12093	CG12567
CG12042	CG12171	CG12643
CG12054	CG12177	CG12655
CG12065	CG1218	CG12693
CG1208	CG12182	CG1271
CG1213	CG12204	CG12717
CG12170	CG12207	CG12725
CG12177	CG12262	CG12730
CG12204	CG12267	CG12744
CG12207	CG12268	CG12814
CG12262	CG12290	CG12824
CG12268	CG12333	CG12825
CG12290	CG12341	CG12868
CG12333	CG12384	CG1287
CG12393	CG12393	CG12895
CG12483	CG12483	CG12910
CG12535	CG12499	CG12923
CG12560	CG12535	CG12926
CG12567	CG12560	CG12935
CG12643	CG12643	CG12945
CG12655	CG12655	CG12947
CG12693	CG1271	CG12963
CG1271	CG12717	CG12985
CG12717	CG12725	CG12991
CG12725	CG12744	CG13000
CG12730	CG12824	CG13001
CG12744	CG12825	CG13085
CG12814	CG12868	CG13177
CG12824	CG1287	CG13197
CG12825	CG12910	CG13252
CG12868	CG12923	CG13272
CG1287	CG12926	CG13280
CG12895	CG12929	CG13315
CG12910	CG12935	CG13321
CG12923	CG12945	CG13366
CG12926	CG12947	CG13392
CG12935	CG12963	CG13398
CG12945	CG12985	CG13405
CG12947	CG12991	CG13454
CG12963	CG13000	CG13506
CG12985	CG13001	CG13516
CG12991	CG13085	CG13604
CG12992	CG13177	CG13624
CG13000	CG13193	CG13654
CG13001	CG13197	CG13659
CG13077	CG13202	CG13676
CG13085	CG13252	CG13698
CG13101	CG13272	CG1371
CG13177	CG13280	CG13739
CG13197	CG13298	CG13741
CG13198	CG13319	CG13784
CG13248	CG13321	CG13786
CG13252	CG13366	CG13827
CG13272	CG13390	CG13847
CG13280	CG13392	CG13868
CG13315	CG13398	CG13871
CG13321	CG13405	CG13877
CG13361	CG13454	CG13895
CG13362	CG13484	CG13917
CG13366	CG13516	CG13954
CG13384	CG13551	CG13957
CG13392	CG13604	CG14043
CG13398	CG13624	CG14052
CG13405	CG13659	CG14053
CG13454	CG13675	CG14073
CG13506	CG1371	CG1416
CG13510	CG13741	CG14164
CG13511	CG13784	CG14174
CG13516	CG13827	CG14200
CG13604	CG13847	CG14207
CG13624	CG13868	CG14253
CG13654	CG13871	CG14291
CG13659	CG13876	CG14434
CG13676	CG13877	CG14438
CG13698	CG13895	CG1444
CG1371	CG13912	CG14440
CG13733	CG13917	CG14441
CG13739	CG13957	CG14457
CG13741	CG14043	CG14478
CG13784	CG14052	CG14502
CG13786	CG14053	CG14506
CG13827	CG14117	CG14589
CG13847	CG1416	CG14626
CG13868	CG14164	CG14627
CG13871	CG14174	CG14629
CG13877	CG14200	CG1463
CG13895	CG14207	CG14696
CG13896	CG14231	CG14757
CG13917	CG1427	CG14767
CG13954	CG14291	CG14810
CG13955	CG14292	CG14852
CG13957	CG14434	CG14877
CG14043	CG14438	CG14933
CG14052	CG1444	CG1494
CG14053	CG14440	CG14966
CG14073	CG14441	CG14968
CG1416	CG14442	CG14995
CG14164	CG14457	CG14997
CG14174	CG14463	CG15019
CG14190	CG14478	CG15071
CG14200	CG14506	CG15082
CG14207	CG14589	CG15083
CG14253	CG14626	CG15093
CG14291	CG14627	CG15096
CG14434	CG14629	CG15098
CG14438	CG14647	CG15099
CG1444	CG14696	CG15111
CG14440	CG14757	CG15117
CG14441	CG14764	CG15118
CG14457	CG14767	CG15127
CG14478	CG14777	CG15128
CG14502	CG14778	CG1513
CG14506	CG14810	CG15186
CG14589	CG14852	CG15209
CG14626	CG14877	CG15210
CG14627	CG1494	CG15237
CG14629	CG14966	CG15309
CG1463	CG14967	CG15317
CG14696	CG14968	CG15365
CG14757	CG14982	CG15390
CG14767	CG14997	CG15406
CG14810	CG15019	CG15414
CG14811	CG15071	CG15529
CG14852	CG15082	CG15561
CG14857	CG15083	CG15601
CG1486	CG15096	CG15611
CG14877	CG15098	CG15629
CG14880	CG15099	CG15673
CG14882	CG15111	CG15674
CG14933	CG15117	CG15717
CG1494	CG15118	CG15735
CG14966	CG15126	CG15739
CG14968	CG15127	CG15771
CG14995	CG15128	CG1578
CG14997	CG1513	CG15784
CG15019	CG15209	CG15861
CG15071	CG15210	CG15863
CG15082	CG15237	CG15894
CG15083	CG15309	CG1620
CG15093	CG15317	CG1628
CG15096	CG15365	CG1648
CG15098	CG15390	CG1657
CG15099	CG15399	CG1663
CG15111	CG15406	CG1665
CG15117	CG15414	CG1667
CG15118	CG1550	CG16717
CG15127	CG15531	CG16721
CG15128	CG15553	CG1673
CG1513	CG15561	CG16732
CG15186	CG15601	CG16756
CG15209	CG15611	CG1677
CG15210	CG15629	CG16771
CG15237	CG15673	CG16791
CG15247	CG15674	CG16940
CG15262	CG15735	CG16989
CG15309	CG15739	CG17002
CG15317	CG15747	CG17027
CG15365	CG15771	CG17028
CG15390	CG15772	CG17029
CG15406	CG1578	CG17068
CG15414	CG15784	CG17124
CG1542	CG15861	CG17154
CG15461	CG15863	CG17180
CG15529	CG15894	CG17186
CG15561	CG1620	CG17207
CG15601	CG1628	CG17230
CG15611	CG1637	CG17265
CG15629	CG1640	CG17270
CG15653	CG1648	CG17271
CG15673	CG1657	CG17292
CG15674	CG1663	CG17333
CG15717	CG1665	CG17337
CG15735	CG1667	CG17360
CG15739	CG16721	CG17544
CG15771	CG1673	CG17556
CG1578	CG16732	CG17625
CG15784	CG16736	CG17636
CG15861	CG16756	CG17646
CG15863	CG1677	CG17664
CG15894	CG16771	CG17681
CG1620	CG16791	CG17754
CG1628	CG16940	CG17765
CG1648	CG16952	CG17778
CG1657	CG16972	CG17834
CG1662	CG16985	CG1785
CG1663	CG16986	CG17896
CG1665	CG16989	CG17930
CG1667	CG17002	CG17931
CG16717	CG17026	CG17959
CG16721	CG17027	CG17977
CG1673	CG17028	CG17994
CG16732	CG17029	CG18067
CG16753	CG1703	CG18135
CG16756	CG17068	CG1815
CG1677	CG17121	CG18173
CG16771	CG17154	CG18178
CG16791	CG17180	CG18281
CG16940	CG17186	CG18324
CG16989	CG17207	CG18327
CG17002	CG17265	CG18336
CG17027	CG17270	CG1835
CG17028	CG17271	CG18467
CG17029	CG17272	CG18480
CG17068	CG17292	CG1850
CG17124	CG17333	CG18600
CG17154	CG17337	CG18622
CG17180	CG17556	CG18745
CG17186	CG17625	CG18746
CG17207	CG17636	CG18748
CG17230	CG17646	CG18765
CG17261	CG17658	CG18769
CG17265	CG17681	CG18812
CG17270	CG17737	CG18870
CG17271	CG17754	CG1888
CG17292	CG17765	CG1902
CG17333	CG17778	CG1927
CG17337	CG17834	CG1968
CG17360	CG17841	CG2004
CG17544	CG1785	CG2017
CG17556	CG17896	CG2022
CG17625	CG17931	CG2063
CG17636	CG17977	CG2064
CG17646	CG17982	CG2065
CG17664	CG17994	CG2070
CG17681	CG17999	CG2082
CG17754	CG1806	CG2162
CG17765	CG18067	CG2182
CG17778	CG1814	CG2201
CG17834	CG1815	CG2211
CG1785	CG18173	CG2224
CG17896	CG18178	CG2246
CG17930	CG1827	CG2258
CG17931	CG18281	CG2543
CG17959	CG18292	CG2556
CG17977	CG18324	CG2641
CG17994	CG18327	CG2680
CG18067	CG18336	CG2681
CG18135	CG18467	CG2691
CG1815	CG1850	CG2790
CG18173	CG18600	CG2818
CG18178	CG18622	CG2841
CG18281	CG18659	CG2909
CG18324	CG18666	CG2911
CG18327	CG18745	CG2918
CG18336	CG18746	CG2921
CG1835	CG18748	CG2924
CG18467	CG18765	CG2982
CG18480	CG18810	CG2991
CG1850	CG18815	CG30001
CG18508	CG1882	CG30007
CG18600	CG18870	CG30008
CG18622	CG1888	CG30010
CG18745	CG1902	CG30015
CG18746	CG1927	CG30016
CG18748	CG1968	CG30022
CG18765	CG2004	CG30043
CG18769	CG2017	CG30049
CG18809	CG2022	CG30060
CG18812	CG2046	CG30062
CG18870	CG2063	CG30089
CG1888	CG2064	CG30090
CG1902	CG2065	CG30099
CG1927	CG2070	CG3011
CG1968	CG2147	CG30120
CG2004	CG2162	CG30151
CG2017	CG2182	CG30152
CG2022	CG2201	CG30154
CG2063	CG2211	CG30159
CG2064	CG2224	CG30269
CG2065	CG2246	CG30273
CG2070	CG2247	CG30280
CG2082	CG2258	CG30281
CG2124	CG2556	CG30283
CG2162	CG2611	CG30284
CG2182	CG2641	CG30287
CG2201	CG2680	CG30324
CG2211	CG2681	CG30344
CG2224	CG2691	CG30345
CG2246	CG2698	CG30357
CG2258	CG2765	CG30389
CG2543	CG2790	CG30392
CG2556	CG2811	CG30427
CG2608	CG2818	CG30431
CG2641	CG2841	CG30432
CG2680	CG2862	CG30456
CG2681	CG2865	CG30460
CG2691	CG2889	CG30471
CG2790	CG2909	CG30493
CG2818	CG2911	CG30496
CG2841	CG2918	CG30497
CG2909	CG2921	CG30499
CG2911	CG2924	CG3061
CG2918	CG2991	CG31019
CG2921	CG30001	CG31021
CG2924	CG30007	CG31038
CG2982	CG30008	CG31053
CG2991	CG30010	CG3106
CG30001	CG30015	CG31075
CG30007	CG30016	CG31076
CG30008	CG30022	CG31109
CG30010	CG30033	CG31145
CG30015	CG30043	CG31174
CG30016	CG30049	CG31178
CG30022	CG30060	CG31191
CG30043	CG30062	CG31223
CG30049	CG30089	CG31229
CG30060	CG30090	CG31230
CG30062	CG30099	CG31231
CG30065	CG30100	CG31248
CG3008	CG30105	CG31267
CG30088	CG3011	CG31287
CG30089	CG30118	CG31288
CG30090	CG30120	CG31313
CG30099	CG30151	CG31324
CG3011	CG30152	CG31368
CG30120	CG30154	CG31431
CG30151	CG30156	CG31446
CG30152	CG30159	CG31546
CG30154	CG30178	CG3160
CG30159	CG30184	CG31635
CG30269	CG30269	CG3164
CG30273	CG30273	CG31673
CG30280	CG30280	CG31674
CG30281	CG30281	CG3168
CG30283	CG30283	CG31689
CG30284	CG30284	CG31694
CG30287	CG30287	CG31704
CG30324	CG30323	CG31710
CG30344	CG30324	CG31743
CG30345	CG30339	CG31798
CG30357	CG30344	CG31800
CG30389	CG30345	CG31848
CG30392	CG30357	CG31883
CG30427	CG30378	CG31886
CG30431	CG30392	CG31908
CG30432	CG30414	CG31954
CG30456	CG30415	CG31955
CG30460	CG30424	CG31974
CG30471	CG30427	CG31975
CG30493	CG30431	CG31976
CG30496	CG30432	CG32026
CG30497	CG30456	CG32032
CG30499	CG30460	CG32039
CG3061	CG30471	CG32066
CG3077	CG30493	CG32081
CG31019	CG30496	CG32091
CG31021	CG30497	CG32103
CG31038	CG30499	CG32106
CG31053	CG3061	CG32115
CG3106	CG31019	CG32138
CG31075	CG31021	CG32147
CG31076	CG3104	CG32170
CG31109	CG31053	CG32181
CG31141	CG3106	CG32182
CG31145	CG31109	CG32195
CG31174	CG31111	CG3224
CG31178	CG31174	CG32243
CG31191	CG31178	CG3225
CG31223	CG31191	CG32259
CG31229	CG31223	CG32264
CG31230	CG31229	CG32276
CG31231	CG31230	CG32280
CG31248	CG31231	CG32369
CG31267	CG31274	CG32373
CG31287	CG31287	CG32425
CG31288	CG31288	CG32428
CG31313	CG31301	CG32454
CG31324	CG31313	CG32485
CG31368	CG31324	CG32486
CG31370	CG31368	CG32512
CG31431	CG31406	CG32521
CG31436	CG31431	CG32549
CG31446	CG31516	CG3262
CG31546	CG31522	CG32625
CG31548	CG31546	CG32639
CG3160	CG31549	CG32650
CG31635	CG3160	CG32669
CG3164	CG31635	CG32676
CG31673	CG3164	CG32695
CG31674	CG31650	CG32699
CG3168	CG31668	CG32719
CG31689	CG31673	CG3277
CG31694	CG31674	CG32795
CG31704	CG3168	CG32812
CG31710	CG31689	CG32813
CG31743	CG31710	CG32816
CG31798	CG31743	CG32845
CG31800	CG31848	CG32982
CG31848	CG31875	CG33054
CG31883	CG31883	CG33056
CG31886	CG31908	CG33099
CG31908	CG31954	CG33123
CG31937	CG31955	CG33127
CG31954	CG31974	CG33158
CG31955	CG31975	CG33181
CG31974	CG31976	CG33199
CG31975	CG32039	CG33226
CG31976	CG32075	CG33229
CG32026	CG32081	CG33260
CG32032	CG32091	CG33298
CG32039	CG32103	CG33307
CG32040	CG32138	CG3344
CG32066	CG32147	CG33469
CG32081	CG32170	CG33474
CG32091	CG32181	CG33483
CG32103	CG32182	CG3349
CG32106	CG3224	CG33509
CG32115	CG32243	CG33510
CG32138	CG3225	CG33514
CG32147	CG32259	CG33635
CG32170	CG32264	CG33703
CG32181	CG32276	CG33713
CG32182	CG32280	CG33927
CG32195	CG32313	CG33932
CG32219	CG32335	CG3397
CG3224	CG32365	CG33977
CG32243	CG32368	CG34002
CG3225	CG32369	CG34010
CG32259	CG32373	CG34021
CG32264	CG32425	CG34033
CG32276	CG32428	CG3408
CG32280	CG32454	CG3409
CG32369	CG32485	CG34112
CG32373	CG32486	CG34133
CG32407	CG32512	CG34163
CG32425	CG32521	CG34172
CG32428	CG32533	CG34179
CG32454	CG32549	CG34198
CG32485	CG32579	CG3420
CG32486	CG3262	CG34220
CG32512	CG32625	CG34228
CG32521	CG32639	CG34232
CG32549	CG32669	CG34253
CG3262	CG3267	CG34263
CG32625	CG32676	CG34279
CG32638	CG32679	CG34288
CG32639	CG32686	CG34300
CG32650	CG32695	CG34310
CG32669	CG32699	CG34313
CG32676	CG32719	CG34330
CG32695	CG3277	CG34348
CG32699	CG32795	CG34355
CG32719	CG32808	CG3436
CG3277	CG32812	CG3437
CG32795	CG32813	CG34376
CG32812	CG32816	CG34380
CG32813	CG32845	CG34383
CG32816	CG33054	CG34394
CG32845	CG33056	CG34396
CG32982	CG33099	CG34401
CG3301	CG33123	CG34402
CG33054	CG33155	CG34422
CG33056	CG33158	CG34451
CG3308	CG33177	CG34456
CG33093	CG33199	CG3499
CG33099	CG33226	CG3501
CG33123	CG33229	CG3534
CG33127	CG33253	CG3544
CG33158	CG33260	CG3552
CG33181	CG33298	CG3603
CG33199	CG33307	CG3609
CG33226	CG3344	CG3635
CG33229	CG33469	CG3638
CG33260	CG33474	CG3714
CG33298	CG33483	CG3719
CG33307	CG3349	CG3726
CG3344	CG33509	CG3735
CG33465	CG33510	CG3756
CG33468	CG33514	CG3764
CG33469	CG3368	CG3770
CG33474	CG33703	CG3777
CG33483	CG33713	CG3788
CG3349	CG33927	CG3800
CG33509	CG33932	CG3808
CG33510	CG33995	CG3829
CG33511	CG34010	CG3835
CG33514	CG34021	CG3842
CG33635	CG34033	CG3847
CG33703	CG34034	CG3894
CG33713	CG3408	CG3902
CG33725	CG3409	CG3907
CG3386	CG34112	CG3909
CG33927	CG34113	CG3919
CG33932	CG34133	CG3927
CG33969	CG34163	CG3939
CG3397	CG34172	CG3967
CG33977	CG34179	CG3987
CG34002	CG34194	CG4004
CG34010	CG34198	CG4019
CG34021	CG3420	CG4020
CG34033	CG34220	CG4078
CG3408	CG34228	CG4080
CG3409	CG34231	CG4159
CG34112	CG34232	CG4161
CG34133	CG34263	CG4164
CG34163	CG34269	CG42238
CG34172	CG34278	CG42240
CG34179	CG34279	CG42258
CG34198	CG34288	CG42259
CG3420	CG34300	CG42321
CG34207	CG34310	CG42336
CG34220	CG34313	CG42346
CG34228	CG34330	CG42353
CG34232	CG3434	CG42354
CG34250	CG34348	CG42362
CG34253	CG34355	CG42363
CG34263	CG3437	CG42364
CG34279	CG34376	CG42365
CG34280	CG34380	CG42388
CG34288	CG34383	CG42389
CG34300	CG34394	CG4239
CG34310	CG34396	CG42395
CG34313	CG34401	CG42399
CG34330	CG34402	CG42445
CG34348	CG34422	CG42458
CG34355	CG34451	CG42486
CG34356	CG34456	CG42493
CG3436	CG3499	CG4250
CG3437	CG3501	CG42507
CG34376	CG3534	CG42514
CG34380	CG3544	CG42542
CG34383	CG3552	CG42556
CG34394	CG3609	CG42637
CG34396	CG3638	CG4266
CG34398	CG3678	CG42663
CG34401	CG3714	CG42666
CG34402	CG3719	CG42668
CG34422	CG3726	CG42671
CG34451	CG3735	CG42672
CG34454	CG3756	CG42674
CG34456	CG3760	CG42684
CG3499	CG3764	CG4269
CG3501	CG3770	CG42697
CG3534	CG3797	CG42699
CG3544	CG3829	CG42747
CG3552	CG3835	CG42748
CG3603	CG3842	CG42788
CG3609	CG3847	CG42797
CG3635	CG3894	CG42833
CG3638	CG3902	CG42837
CG3709	CG3907	CG42867
CG3714	CG3909	CG4301
CG3719	CG3919	CG43069
CG3726	CG3927	CG43078
CG3735	CG3939	CG43110
CG3756	CG3940	CG43120
CG3764	CG3967	CG4313
CG3770	CG3984	CG43131
CG3777	CG3987	CG43138
CG3788	CG4004	CG43143
CG3800	CG4065	CG43149
CG3808	CG4078	CG43194
CG3829	CG4159	CG43210
CG3835	CG4161	CG43219
CG3842	CG4164	CG43245
CG3847	CG42238	CG4325
CG3894	CG42240	CG43313
CG3902	CG42259	CG43373
CG3907	CG42321	CG43389
CG3909	CG42336	CG43401
CG3919	CG42346	CG43402
CG3927	CG42353	CG43427
CG3939	CG42354	CG43446
CG3967	CG42362	CG4364
CG3987	CG42363	CG43658
CG4004	CG42364	CG43675
CG4019	CG42365	CG43693
CG4020	CG42372	CG43736
CG4050	CG42394	CG43739
CG4078	CG42395	CG43755
CG4080	CG42399	CG43759
CG4119	CG42445	CG43784
CG4159	CG42493	CG43815
CG4161	CG42495	CG43844
CG4164	CG4250	CG43886
CG42238	CG42507	CG43954
CG42240	CG42514	CG44004
CG42258	CG42542	CG44005
CG42259	CG42556	CG44008
CG42321	CG42637	CG44085
CG42336	CG42666	CG44242
CG42346	CG42668	CG44243
CG42353	CG42671	CG44245
CG42354	CG42672	CG44250
CG42362	CG42674	CG44251
CG42363	CG42684	CG44286
CG42364	CG4269	CG44296
CG42365	CG42697	CG4452
CG42388	CG42699	CG44574
CG42389	CG42747	CG4459
CG4239	CG42748	CG4462
CG42395	CG42797	CG4467
CG42399	CG4281	CG4496
CG42445	CG42833	CG4497
CG42446	CG42837	CG45050
CG42458	CG42867	CG45060
CG42486	CG4297	CG45061
CG42493	CG4301	CG45075
CG4250	CG43066	CG45085
CG42507	CG43078	CG45088
CG42514	CG43110	CG45092
CG42542	CG4313	CG45093
CG42556	CG43131	CG45101
CG42565	CG43138	CG45186
CG42566	CG43143	CG45428
CG42613	CG43149	CG45544
CG42637	CG43185	CG4558
CG42656	CG43187	CG4562
CG4266	CG43191	CG4572
CG42663	CG43219	CG4585
CG42666	CG4325	CG4594
CG42668	CG43313	CG4598
CG42671	CG43347	CG4607
CG42672	CG43370	CG46121
CG42674	CG43373	CG4615
CG42684	CG43389	CG4622
CG4269	CG43394	CG4629
CG42697	CG43427	CG4686
CG42699	CG43446	CG4725
CG42747	CG4364	CG4729
CG42748	CG43658	CG4753
CG42788	CG43693	CG4820
CG42797	CG43736	CG4860
CG42833	CG43739	CG4968
CG42837	CG43759	CG4972
CG42846	CG43784	CG4995
CG42867	CG43844	CG5004
CG4301	CG43880	CG5013
CG43069	CG43886	CG5037
CG43070	CG43954	CG5038
CG43072	CG44000	CG5044
CG43078	CG44001	CG5050
CG43110	CG44004	CG5059
CG43120	CG44005	CG5087
CG4313	CG4406	CG5096
CG43131	CG44085	CG5151
CG43138	CG44242	CG5167
CG43143	CG44243	CG5168
CG43149	CG44245	CG5189
CG43188	CG44250	CG5191
CG43194	CG44251	CG5199
CG43210	CG44286	CG5235
CG43219	CG44296	CG5246
CG43245	CG4452	CG5254
CG43248	CG44574	CG5261
CG4325	CG4459	CG5273
CG43313	CG4462	CG5335
CG43373	CG4496	CG5346
CG43389	CG4497	CG5380
CG43401	CG45050	CG5381
CG43402	CG45060	CG5382
CG43427	CG45061	CG5390
CG43446	CG45075	CG5399
CG43638	CG45088	CG5445
CG4364	CG45092	CG5455
CG43658	CG45093	CG5493
CG43675	CG45101	CG5500
CG43693	CG45186	CG5521
CG43736	CG45428	CG5535
CG43739	CG45544	CG5537
CG43755	CG4558	CG5541
CG43759	CG4562	CG5550
CG43784	CG4565	CG5569
CG43815	CG4572	CG5642
CG43844	CG4585	CG5707
CG43886	CG4594	CG5726
CG43954	CG4598	CG5810
CG44004	CG46121	CG5815
CG44005	CG4615	CG5823
CG44006	CG4617	CG5830
CG44008	CG4619	CG5835
CG44085	CG4622	CG5849
CG44098	CG4678	CG5853
CG44242	CG4686	CG5854
CG44243	CG4725	CG5885
CG44245	CG4729	CG5895
CG44250	CG4747	CG5910
CG44251	CG4753	CG5919
CG44286	CG4768	CG5934
CG44296	CG4820	CG5938
CG4452	CG4908	CG5953
CG44574	CG4968	CG5958
CG4459	CG4972	CG5969
CG4462	CG4995	CG5973
CG4467	CG5004	CG6006
CG4496	CG5013	CG6018
CG4497	CG5037	CG6028
CG45050	CG5038	CG6040
CG45060	CG5044	CG6051
CG45061	CG5050	CG6115
CG45075	CG5059	CG6154
CG45085	CG5087	CG6175
CG45088	CG5096	CG6191
CG45092	CG5112	CG6310
CG45093	CG5151	CG6324
CG45101	CG5167	CG6330
CG45186	CG5168	CG6333
CG45428	CG5189	CG6340
CG45544	CG5191	CG6424
CG4558	CG5199	CG6462
CG4562	CG5235	CG6540
CG4572	CG5254	CG6650
CG4585	CG5261	CG6664
CG4594	CG5273	CG6678
CG4598	CG5335	CG6685
CG4607	CG5346	CG6701
CG46121	CG5380	CG6707
CG4615	CG5381	CG6709
CG4622	CG5382	CG6752
CG4629	CG5390	CG6753
CG4686	CG5445	CG6767
CG4725	CG5455	CG6770
CG4729	CG5482	CG6785
CG4753	CG5493	CG6793
CG4820	CG5498	CG6834
CG4822	CG5500	CG6843
CG4860	CG5537	CG6845
CG4935	CG5541	CG6852
CG4968	CG5550	CG6891
CG4972	CG5569	CG6908
CG4995	CG5642	CG6928
CG5004	CG5707	CG6966
CG5013	CG5726	CG6983
CG5037	CG5776	CG6984
CG5038	CG5810	CG7029
CG5044	CG5815	CG7133
CG5050	CG5830	CG7139
CG5059	CG5835	CG7142
CG5087	CG5849	CG7149
CG5096	CG5853	CG7182
CG5151	CG5854	CG7192
CG5167	CG5885	CG7201
CG5168	CG5895	CG7206
CG5189	CG5910	CG7215
CG5191	CG5919	CG7220
CG5199	CG5934	CG7227
CG5217	CG5938	CG7231
CG5235	CG5953	CG7272
CG5246	CG5958	CG7275
CG5254	CG5961	CG7322
CG5255	CG5969	CG7337
CG5261	CG6006	CG7341
CG5265	CG6018	CG7362
CG5273	CG6028	CG7427
CG5278	CG6040	CG7457
CG5335	CG6051	CG7458
CG5346	CG6053	CG7484
CG5380	CG6115	CG7497
CG5381	CG6154	CG7510
CG5382	CG6175	CG7530
CG5390	CG6178	CG7536
CG5399	CG6191	CG7565
CG5445	CG6204	CG7600
CG5455	CG6310	CG7627
CG5493	CG6324	CG7631
CG5500	CG6330	CG7639
CG5521	CG6333	CG7694
CG5535	CG6340	CG7702
CG5537	CG6424	CG7744
CG5541	CG6540	CG7766
CG5550	CG6567	CG7768
CG5569	CG6574	CG7777
CG5642	CG6650	CG7778
CG5707	CG6664	CG7852
CG5726	CG6678	CG7857
CG5810	CG6685	CG7878
CG5815	CG6701	CG7886
CG5823	CG6707	CG7889
CG5830	CG6709	CG7900
CG5835	CG6734	CG7987
CG5849	CG6752	CG7992
CG5853	CG6753	CG8003
CG5854	CG6767	CG8004
CG5885	CG6770	CG8026
CG5895	CG6785	CG8034
CG5910	CG6812	CG8036
CG5919	CG6833	CG8051
CG5934	CG6834	CG8066
CG5938	CG6843	CG8078
CG5953	CG6845	CG8080
CG5958	CG6852	CG8111
CG5969	CG6891	CG8134
CG5973	CG6908	CG8149
CG6006	CG6931	CG8155
CG6018	CG6961	CG8176
CG6028	CG6983	CG8177
CG6040	CG6984	CG8206
CG6051	CG6999	CG8229
CG6115	CG7029	CG8230
CG6126	CG7033	CG8260
CG6154	CG7130	CG8281
CG6168	CG7133	CG8312
CG6175	CG7139	CG8319
CG6191	CG7142	CG8326
CG6310	CG7149	CG8331
CG6324	CG7156	CG8343
CG6330	CG7182	CG8368
CG6333	CG7192	CG8370
CG6340	CG7201	CG8398
CG6424	CG7206	CG8414
CG6462	CG7215	CG8468
CG6540	CG7220	CG8490
CG6650	CG7227	CG8498
CG6656	CG7231	CG8500
CG6664	CG7272	CG8507
CG6674	CG7275	CG8509
CG6678	CG7322	CG8547
CG6685	CG7326	CG8661
CG6701	CG7337	CG8668
CG6707	CG7362	CG8671
CG6709	CG7386	CG8677
CG6752	CG7427	CG8679
CG6753	CG7457	CG8735
CG6767	CG7484	CG8745
CG6770	CG7497	CG8771
CG6785	CG7510	CG8777
CG6793	CG7530	CG8778
CG6834	CG7536	CG8785
CG6843	CG7600	CG8788
CG6845	CG7627	CG8813
CG6852	CG7637	CG8814
CG6891	CG7639	CG8838
CG6908	CG7685	CG8839
CG6928	CG7694	CG8920
CG6962	CG7702	CG8944
CG6966	CG7744	CG9003
CG6983	CG7747	CG9005
CG6984	CG7766	CG9008
CG7029	CG7768	CG9021
CG7133	CG7777	CG9084
CG7139	CG7778	CG9119
CG7142	CG7841	CG9153
CG7149	CG7852	CG9184
CG7182	CG7857	CG9186
CG7192	CG7872	CG9220
CG7201	CG7878	CG9281
CG7206	CG7886	CG9286
CG7215	CG7889	CG9312
CG7220	CG7900	CG9314
CG7227	CG7927	CG9323
CG7231	CG7987	CG9331
CG7272	CG7992	CG9384
CG7275	CG8004	CG9399
CG7320	CG8034	CG9427
CG7322	CG8036	CG9436
CG7337	CG8051	CG9485
CG7341	CG8066	CG9555
CG7362	CG8067	CG9650
CG7427	CG8078	CG9663
CG7457	CG8080	CG9667
CG7458	CG8097	CG9674
CG7484	CG8111	CG9692
CG7497	CG8121	CG9743
CG7510	CG8134	CG9752
CG7530	CG8149	CG9754
CG7536	CG8176	CG9777
CG7565	CG8177	CG9821
CG7600	CG8206	CG9837
CG7627	CG8229	CG9853
CG7631	CG8230	CG9855
CG7639	CG8281	CG9917
CG7694	CG8300	CG9932
CG7702	CG8311	CG9940
CG7744	CG8319	CG9960
CG7766	CG8321	CG9981
CG7768	CG8326	CG9988
CG7777	CG8331	CG9992
CG7778	CG8343	CHES-1-like
CG7852	CG8368	CHKov1
CG7857	CG8369	CHKov2
CG7878	CG8370	CLIP-190
CG7886	CG8398	COX7C
CG7889	CG8414	COX8
CG7900	CG8468	CR18854
CG7987	CG8481	CR30055
CG7992	CG8490	CR30055-RB
CG8003	CG8498	CR30055-RC
CG8004	CG8500	CR30055-RD
CG8026	CG8507	CR31044
CG8032	CG8509	CR31044-RA
CG8034	CG8547	CR31044-RB
CG8036	CG8642	CR31044-RC
CG8051	CG8661	CR31514
CG8066	CG8668	CR31514-RA
CG8078	CG8677	CR31845
CG8080	CG8679	CR31845-RB
CG8111	CG8735	CR32027
CG8134	CG8745	CR32027-RB
CG8149	CG8777	CR32194
CG8155	CG8778	CR32194-RC
CG8157	CG8785	CR32218
CG8176	CG8788	CR32218-RA
CG8177	CG8838	CR32385
CG8206	CG8839	CR32385-RA
CG8229	CG8920	CR32636
CG8230	CG8944	CR32636-RC
CG8260	CG9003	CR32660
CG8281	CG9005	CR32660-RB
CG8312	CG9008	CR32660-RC
CG8319	CG9029	CR32773
CG8323	CG9084	CR32773-RD
CG8326	CG9114	CR33218
CG8331	CG9119	CR33218-RC
CG8343	CG9153	CR33218-RD
CG8368	CG9184	CR33963
CG8370	CG9186	CR33963-RA
CG8398	CG9215	CR42547
CG8414	CG9220	CR42547-RA
CG8468	CG9281	CR42549
CG8490	CG9286	CR42549-RA
CG8498	CG9312	CR42549-RB
CG8500	CG9314	CR42549-RC
CG8507	CG9318	CR42549-RD
CG8509	CG9323	CR42651
CG8547	CG9331	CR42651-RB
CG8549	CG9384	CR42719
CG8661	CG9399	CR42719-RB
CG8668	CG9427	CR42746
CG8671	CG9436	CR42746-RA
CG8677	CG9485	CR42839
CG8679	CG9555	CR42839-RA
CG8735	CG9650	CR42839-RB
CG8745	CG9663	CR42861
CG8771	CG9667	CR42861-RA
CG8777	CG9674	CR42861-RB
CG8778	CG9692	CR42861-RC
CG8785	CG9743	CR42862
CG8788	CG9752	CR42862-RA
CG8813	CG9754	CR42862-RB
CG8814	CG9769	CR42862-RC
CG8838	CG9777	CR42862-RD
CG8839	CG9784	CR42862-RE
CG8920	CG9821	CR42868
CG8944	CG9837	CR42868-RB
CG9003	CG9853	CR42874
CG9005	CG9855	CR42874-RA
CG9008	CG9917	CR42875
CG9021	CG9940	CR42875-RA
CG9030	CG9960	CR42875-RB
CG9044	CG9977	CR43051
CG9084	CG9981	CR43051-RC
CG9119	CG9987	CR43080
CG9153	CG9988	CR43148
CG9184	CHES-1-like	CR43148-RA
CG9186	CLIP-190	CR43148-RB
CG9220	COQ7	CR43150
CG9281	COX7C	CR43150-RB
CG9286	COX8	CR43151
CG9312	CR10102	CR43151-RB
CG9314	CR17024	CR43174
CG9323	CR18854	CR43174-RB
CG9331	CR30055	CR43243
CG9384	CR30055-RB	CR43243-RB
CG9399	CR30055-RC	CR43270
CG9406	CR30055-RD	CR43270-RA
CG9427	CR31044	CR43287
CG9436	CR31044-RA	CR43287-RB
CG9485	CR31044-RB	CR43334
CG9555	CR31044-RC	CR43334-RA
CG9650	CR31514	CR43334-RB
CG9663	CR31514-RA	CR43334-RC
CG9664	CR31845	CR43361
CG9667	CR31845-RB	CR43399
CG9674	CR32027	CR43399-RA
CG9684	CR32027-RB	CR43417
CG9692	CR32218	CR43417-RA
CG9743	CR32218-RA	CR43417-RB
CG9752	CR32385	CR43423
CG9754	CR32385-RA	CR43423-RA
CG9777	CR32582	CR43423-RB
CG9821	CR32582-RD	CR43432
CG9837	CR32582-RE	CR43432-RA
CG9849	CR32582-RF	CR43432-RB
CG9853	CR32636	CR43440
CG9855	CR32636-RC	CR43440-RB
CG9917	CR32660	CR43463
CG9932	CR32660-RB	CR43463-RA
CG9940	CR32660-RC	CR43463-RB
CG9960	CR32773	CR43493
CG9967	CR32773-RD	CR43493-RA
CG9981	CR33218	CR43496
CG9988	CR33218-RC	CR43496-RA
CG9992	CR33218-RD	CR43496-RB
CHES-1-like	CR33318	CR43611
CHKov1	CR33963	CR43611-RA
CHKov2	CR33963-RA	CR43611-RB
CLIP-190	CR42547	CR43626
COX6B	CR42547-RA	CR43626-RA
COX7C	CR42549	CR43626-RB
COX8	CR42549-RA	CR43626-RC
CR18854	CR42549-RB	CR43628
CR30055	CR42549-RC	CR43628-RA
CR30055-RB	CR42549-RD	CR43628-RB
CR30055-RC	CR42651	CR43644
CR30055-RD	CR42651-RB	CR43644-RA
CR31044	CR42719	CR43650
CR31044-RA	CR42719-RB	CR43650-RA
CR31044-RB	CR42755	CR43650-RB
CR31044-RC	CR42755-RB	CR43651
CR31514	CR42839	CR43651-RA
CR31514-RA	CR42839-RA	CR43651-RB
CR31845	CR42839-RB	CR43653
CR31845-RB	CR42861	CR43653-RA
CR32027	CR42861-RA	CR43654
CR32027-RB	CR42861-RB	CR43654-RA
CR32194	CR42861-RC	CR43654-RB
CR32194-RC	CR42862	CR43681
CR32218	CR42862-RA	CR43681-RD
CR32218-RA	CR42862-RB	CR43681-RE
CR32385	CR42862-RC	CR43685
CR32385-RA	CR42862-RD	CR43685-RA
CR32636	CR42862-RE	CR43685-RB
CR32636-RC	CR42868	CR43723
CR32660	CR42868-RB	CR43723-RA
CR32660-RB	CR42874	CR43723-RB
CR32660-RC	CR42874-RA	CR43727
CR32773	CR43051	CR43730
CR32773-RD	CR43051-RC	CR43730-RB
CR33218	CR43080	CR43822
CR33218-RC	CR43130	CR43822-RA
CR33218-RD	CR43130-RC	CR43832
CR33963	CR43130-RD	CR43832-RA
CR33963-RA	CR43148	CR43833
CR42547	CR43148-RA	CR43833-RA
CR42547-RA	CR43148-RB	CR43836
CR42549	CR43150	CR43836-RA
CR42549-RA	CR43150-RB	CR43836-RB
CR42549-RB	CR43151	CR43836-RC
CR42549-RC	CR43151-RB	CR43857
CR42549-RD	CR43174	CR43857-RA
CR42651	CR43174-RB	CR43857-RB
CR42651-RB	CR43243	CR43883
CR42719	CR43243-RB	CR43883-RA
CR42719-RB	CR43270	CR43899
CR42746	CR43270-RA	CR43899-RA
CR42746-RA	CR43287	CR43900
CR42767	CR43287-RB	CR43900-RA
CR42767-RA	CR43301	CR43905
CR42839	CR43301-RA	CR43905-RA
CR42839-RA	CR43301-RB	CR43909
CR42839-RB	CR43334	CR43909-RA
CR42861	CR43334-RA	CR43918
CR42861-RA	CR43334-RB	CR43918-RA
CR42861-RB	CR43334-RC	CR43928
CR42861-RC	CR43361	CR43928-RA
CR42862	CR43399	CR43928-RB
CR42862-RA	CR43399-RA	CR43936
CR42862-RB	CR43417	CR43936-RB
CR42862-RC	CR43417-RA	CR43936-RC
CR42862-RD	CR43417-RB	CR43945
CR42862-RE	CR43423	CR43945-RA
CR42868	CR43423-RA	CR43951
CR42868-RB	CR43423-RB	CR43951-RA
CR42874	CR43432	CR43952
CR42874-RA	CR43432-RA	CR43952-RB
CR42875	CR43432-RB	CR43963
CR42875-RA	CR43440	CR43963-RA
CR42875-RB	CR43440-RB	CR43964
CR43051	CR43459	CR43964-RA
CR43051-RC	CR43459-RA	CR43972
CR43080	CR43459-RB	CR43973
CR43148	CR43459-RC	CR43973-RA
CR43148-RA	CR43460	CR43988
CR43148-RB	CR43460-RB	CR43988-RA
CR43150	CR43460-RC	CR43995
CR43150-RB	CR43463	CR43995-RA
CR43151	CR43463-RA	CR44017
CR43151-RB	CR43463-RB	CR44017-RA
CR43157	CR43482	CR44031
CR43157-RB	CR43483	CR44031-RA
CR43174	CR43493	CR44031-RB
CR43174-RB	CR43493-RA	CR44034
CR43243	CR43496	CR44034-RA
CR43243-RB	CR43496-RA	CR44034-RB
CR43253	CR43496-RB	CR44047
CR43253-RB	CR43606	CR44047-RA
CR43270	CR43606-RA	CR44047-RB
CR43270-RA	CR43611	CR44082
CR43287	CR43611-RA	CR44082-RA
CR43287-RB	CR43611-RB	CR44095
CR43334	CR43626	CR44095-RA
CR43334-RA	CR43626-RA	CR44106
CR43334-RB	CR43626-RB	CR44106-RA
CR43334-RC	CR43626-RC	CR44106-RB
CR43361	CR43628	CR44108
CR43399	CR43628-RA	CR44108-RA
CR43399-RA	CR43628-RB	CR44124
CR43417	CR43643	CR44124-RB
CR43417-RA	CR43643-RA	CR44146
CR43417-RB	CR43644	CR44146-RA
CR43423	CR43644-RA	CR44169
CR43423-RA	CR43650	CR44169-RA
CR43423-RB	CR43650-RA	CR44169-RB
CR43432	CR43650-RB	CR44185
CR43432-RA	CR43651	CR44185-RA
CR43432-RB	CR43651-RA	CR44186
CR43440	CR43651-RB	CR44186-RA
CR43440-RB	CR43653	CR44192
CR43463	CR43653-RA	CR44192-RA
CR43463-RA	CR43654	CR44192-RB
CR43463-RB	CR43654-RA	CR44206
CR43474	CR43654-RB	CR44206-RC
CR43474-RA	CR43681	CR44206-RD
CR43493	CR43681-RD	CR44209
CR43493-RA	CR43681-RE	CR44209-RA
CR43496	CR43685	CR44268
CR43496-RA	CR43685-RA	CR44268-RA
CR43496-RB	CR43685-RB	CR44276
CR43611	CR43723	CR44276-RA
CR43611-RA	CR43723-RA	CR44285
CR43611-RB	CR43723-RB	CR44285-RA
CR43626	CR43727	CR44293
CR43626-RA	CR43730	CR44293-RA
CR43626-RB	CR43730-RB	CR44295
CR43626-RC	CR43832	CR44295-RB
CR43628	CR43832-RA	CR44297
CR43628-RA	CR43833	CR44297-RA
CR43628-RB	CR43833-RA	CR44298
CR43644	CR43837	CR44298-RA
CR43644-RA	CR43837-RA	CR44302
CR43650	CR43837-RB	CR44302-RA
CR43650-RA	CR43857	CR44320
CR43650-RB	CR43857-RA	CR44320-RA
CR43651	CR43857-RB	CR44321
CR43651-RA	CR43883	CR44321-RA
CR43651-RB	CR43883-RA	CR44331
CR43653	CR43899	CR44331-RA
CR43653-RA	CR43899-RA	CR44331-RB
CR43654	CR43909	CR44340
CR43654-RA	CR43909-RA	CR44340-RA
CR43654-RB	CR43916	CR44357
CR43681	CR43916-RA	CR44357-RA
CR43681-RD	CR43918	CR44357-RB
CR43681-RE	CR43918-RA	CR44357-RC
CR43685	CR43928	CR44368
CR43685-RA	CR43928-RA	CR44368-RA
CR43685-RB	CR43928-RB	CR44368-RB
CR43687	CR43945	CR44373
CR43688	CR43945-RA	CR44373-RA
CR43723	CR43951	CR44375
CR43723-RA	CR43951-RA	CR44375-RA
CR43723-RB	CR43963	CR44379
CR43727	CR43963-RA	CR44379-RA
CR43730	CR43972	CR44379-RB
CR43730-RB	CR43973	CR44380
CR43822	CR43973-RA	CR44380-RA
CR43822-RA	CR43988	CR44390
CR43832	CR43988-RA	CR44390-RA
CR43832-RA	CR43995	CR44390-RC
CR43833	CR43995-RA	CR44392
CR43833-RA	CR44017	CR44392-RA
CR43836	CR44017-RA	CR44409
CR43836-RA	CR44031	CR44409-RA
CR43836-RB	CR44031-RA	CR44417
CR43836-RC	CR44031-RB	CR44417-RA
CR43857	CR44047	CR44431
CR43857-RA	CR44047-RA	CR44431-RA
CR43857-RB	CR44047-RB	CR44445
CR43883	CR44056	CR44445-RA
CR43883-RA	CR44056-RA	CR44468
CR43899	CR44056-RB	CR44468-RA
CR43899-RA	CR44082	CR44468-RB
CR43900	CR44082-RA	CR44478
CR43900-RA	CR44095	CR44478-RA
CR43905	CR44095-RA	CR44505
CR43905-RA	CR44106	CR44505-RA
CR43909	CR44106-RA	CR44510
CR43909-RA	CR44106-RB	CR44510-RA
CR43918	CR44108	CR44511
CR43918-RA	CR44108-RA	CR44511-RA
CR43928	CR44124	CR44556
CR43928-RA	CR44124-RB	CR44556-RA
CR43928-RB	CR44146	CR44566
CR43936	CR44146-RA	CR44566-RA
CR43936-RB	CR44169	CR44567
CR43936-RC	CR44169-RA	CR44567-RA
CR43937	CR44169-RB	CR44579
CR43937-RA	CR44179	CR44579-RA
CR43945	CR44179-RA	CR44589
CR43945-RA	CR44185	CR44589-RA
CR43951	CR44185-RA	CR44611
CR43951-RA	CR44186	CR44611-RA
CR43952	CR44186-RA	CR44620
CR43952-RB	CR44192	CR44620-RA
CR43963	CR44192-RA	CR44621
CR43963-RA	CR44192-RB	CR44621-RA
CR43964	CR44206	CR44642
CR43964-RA	CR44206-RC	CR44642-RA
CR43972	CR44206-RD	CR44650
CR43973	CR44209	CR44650-RA
CR43973-RA	CR44209-RA	CR44651
CR43988	CR44220	CR44651-RA
CR43988-RA	CR44220-RA	CR44655
CR43995	CR44222	CR44655-RA
CR43995-RA	CR44222-RA	CR44661
CR44017	CR44266	CR44661-RA
CR44017-RA	CR44266-RA	CR44662
CR44031	CR44276	CR44662-RA
CR44031-RA	CR44276-RA	CR44667
CR44031-RB	CR44285	CR44667-RA
CR44034	CR44285-RA	CR44691
CR44034-RA	CR44292	CR44691-RA
CR44034-RB	CR44292-RA	CR44692
CR44047	CR44293	CR44692-RA
CR44047-RA	CR44293-RA	CR44704
CR44047-RB	CR44295	CR44704-RA
CR44069	CR44295-RB	CR44720
CR44069-RA	CR44297	CR44720-RA
CR44082	CR44297-RA	CR44721
CR44082-RA	CR44298	CR44721-RA
CR44093	CR44298-RA	CR44722
CR44093-RA	CR44302	CR44722-RA
CR44095	CR44302-RA	CR44723
CR44095-RA	CR44320	CR44723-RA
CR44106	CR44320-RA	CR44724
CR44106-RA	CR44321	CR44724-RA
CR44106-RB	CR44321-RA	CR44727
CR44108	CR44331	CR44727-RA
CR44108-RA	CR44331-RA	CR44728
CR44124	CR44331-RB	CR44728-RA
CR44124-RB	CR44340	CR44742
CR44146	CR44340-RA	CR44742-RA
CR44146-RA	CR44357	CR44743
CR44148	CR44357-RA	CR44743-RA
CR44148-RA	CR44357-RB	CR44743-RB
CR44169	CR44357-RC	CR44744
CR44169-RA	CR44368	CR44744-RA
CR44169-RB	CR44368-RA	CR44744-RB
CR44185	CR44368-RB	CR44748
CR44185-RA	CR44375	CR44748-RA
CR44186	CR44375-RA	CR44756
CR44186-RA	CR44379	CR44756-RA
CR44192	CR44379-RA	CR44757
CR44192-RA	CR44379-RB	CR44757-RA
CR44192-RB	CR44380	CR44758
CR44206	CR44380-RA	CR44758-RA
CR44206-RC	CR44390	CR44766
CR44206-RD	CR44390-RA	CR44766-RA
CR44209	CR44390-RC	CR44766-RB
CR44209-RA	CR44392	CR44768
CR44268	CR44392-RA	CR44768-RA
CR44268-RA	CR44409	CR44772
CR44272	CR44409-RA	CR44772-RA
CR44272-RA	CR44417	CR44773
CR44276	CR44417-RA	CR44773-RA
CR44276-RA	CR44445	CR44779
CR44284	CR44445-RA	CR44779-RA
CR44284-RA	CR44468	CR44779-RB
CR44285	CR44468-RA	CR44779-RC
CR44285-RA	CR44468-RB	CR44851
CR44293	CR44478	CR44851-RA
CR44293-RA	CR44478-RA	CR44861
CR44295	CR44505	CR44861-RA
CR44295-RB	CR44505-RA	CR44866
CR44297	CR44506	CR44866-RA
CR44297-RA	CR44506-RA	CR44867
CR44298	CR44510	CR44867-RA
CR44298-RA	CR44510-RA	CR44868
CR44302	CR44511	CR44868-RA
CR44302-RA	CR44511-RA	CR44888
CR44320	CR44512	CR44888-RA
CR44320-RA	CR44512-RA	CR44891
CR44321	CR44526	CR44891-RA
CR44321-RA	CR44526-RA	CR44892
CR44331	CR44538	CR44892-RA
CR44331-RA	CR44538-RA	CR44894
CR44331-RB	CR44547	CR44894-RA
CR44340	CR44547-RA	CR44894-RB
CR44340-RA	CR44556	CR44907
CR44357	CR44556-RA	CR44907-RA
CR44357-RA	CR44566	CR44915
CR44357-RB	CR44566-RA	CR44915-RA
CR44357-RC	CR44567	CR44962
CR44368	CR44567-RA	CR44962-RA
CR44368-RA	CR44577	CR44962-RB
CR44368-RB	CR44577-RA	CR44966
CR44372	CR44577-RB	CR44966-RA
CR44372-RC	CR44578	CR44969
CR44372-RD	CR44578-RA	CR44969-RA
CR44373	CR44588	CR44974
CR44373-RA	CR44588-RA	CR44974-RA
CR44375	CR44589	CR44977
CR44375-RA	CR44589-RA	CR44977-RA
CR44379	CR44620	CR44982
CR44379-RA	CR44620-RA	CR44982-RA
CR44379-RB	CR44621	CR44987
CR44380	CR44621-RA	CR44987-RA
CR44380-RA	CR44642	CR44987-RB
CR44384	CR44642-RA	CR44989
CR44384-RA	CR44650	CR44989-RA
CR44384-RB	CR44650-RA	CR44992
CR44390	CR44651	CR44992-RA
CR44390-RA	CR44651-RA	CR44993
CR44390-RC	CR44661	CR44993-RA
CR44392	CR44661-RA	CR44996
CR44392-RA	CR44662	CR44996-RA
CR44409	CR44662-RA	CR44997
CR44409-RA	CR44667	CR44997-RA
CR44417	CR44667-RA	CR44999
CR44417-RA	CR44691	CR44999-RA
CR44431	CR44691-RA	CR45001
CR44431-RA	CR44692	CR45001-RA
CR44445	CR44692-RA	CR45016
CR44445-RA	CR44704	CR45016-RA
CR44446	CR44704-RA	CR45016-RB
CR44446-RA	CR44713	CR45018
CR44468	CR44713-RA	CR45018-RA
CR44468-RA	CR44714	CR45018-RB
CR44468-RB	CR44714-RA	CR45018-RC
CR44478	CR44715	CR45028
CR44478-RA	CR44715-RA	CR45028-RA
CR44505	CR44716	CR45029
CR44505-RA	CR44716-RA	CR45029-RA
CR44510	CR44717	CR45037
CR44510-RA	CR44717-RA	CR45037-RA
CR44511	CR44721	CR45038
CR44511-RA	CR44721-RA	CR45038-RA
CR44556	CR44722	CR45039
CR44556-RA	CR44722-RA	CR45039-RA
CR44566	CR44723	CR45040
CR44566-RA	CR44723-RA	CR45040-RA
CR44567	CR44724	CR45047
CR44567-RA	CR44724-RA	CR45047-RA
CR44579	CR44742	CR45048
CR44579-RA	CR44742-RA	CR45048-RA
CR44589	CR44743	CR45048-RB
CR44589-RA	CR44743-RA	CR45053
CR44611	CR44743-RB	CR45053-RA
CR44611-RA	CR44744	CR45053-RB
CR44620	CR44744-RA	CR45054
CR44620-RA	CR44744-RB	CR45054-RB
CR44621	CR44748	CR45082
CR44621-RA	CR44748-RA	CR45082-RA
CR44636	CR44756	CR45108
CR44636-RA	CR44756-RA	CR45108-RA
CR44642	CR44758	CR45108-RB
CR44642-RA	CR44758-RA	CR45121
CR44650	CR44761	CR45121-RA
CR44650-RA	CR44761-RA	CR45127
CR44651	CR44766	CR45127-RA
CR44651-RA	CR44766-RA	CR45133
CR44655	CR44766-RB	CR45133-RA
CR44655-RA	CR44768	CR45133-RB
CR44661	CR44768-RA	CR45134
CR44661-RA	CR44772	CR45134-RA
CR44662	CR44772-RA	CR45134-RB
CR44662-RA	CR44773	CR45135
CR44667	CR44773-RA	CR45135-RA
CR44667-RA	CR44779	CR45136
CR44691	CR44779-RA	CR45136-RA
CR44691-RA	CR44779-RB	CR45141
CR44692	CR44779-RC	CR45141-RA
CR44692-RA	CR44784	CR45142
CR44704	CR44784-RA	CR45142-RA
CR44704-RA	CR44785	CR45148
CR44720	CR44785-RA	CR45148-RA
CR44720-RA	CR44851	CR45150
CR44721	CR44851-RA	CR45150-RA
CR44721-RA	CR44861	CR45158
CR44722	CR44861-RA	CR45158-RA
CR44722-RA	CR44867	CR45163
CR44723	CR44867-RA	CR45163-RA
CR44723-RA	CR44868	CR45166
CR44724	CR44868-RA	CR45166-RA
CR44724-RA	CR44873	CR45168
CR44727	CR44873-RA	CR45168-RA
CR44727-RA	CR44888	CR45171
CR44728	CR44888-RA	CR45171-RA
CR44728-RA	CR44891	CR45179
CR44733	CR44891-RA	CR45179-RB
CR44733-RA	CR44892	CR45196
CR44742	CR44892-RA	CR45196-RA
CR44742-RA	CR44894	CR45200
CR44743	CR44894-RA	CR45200-RA
CR44743-RA	CR44894-RB	CR45209
CR44743-RB	CR44907	CR45209-RA
CR44744	CR44907-RA	CR45212
CR44744-RA	CR44915	CR45212-RA
CR44744-RB	CR44915-RA	CR45215
CR44748	CR44938	CR45215-RA
CR44748-RA	CR44938-RA	CR45215-RB
CR44756	CR44962	CR45224
CR44756-RA	CR44962-RA	CR45224-RA
CR44757	CR44962-RB	CR45233
CR44757-RA	CR44966	CR45233-RA
CR44758	CR44966-RA	CR45234
CR44758-RA	CR44969	CR45234-RA
CR44760	CR44969-RA	CR45241
CR44760-RA	CR44977	CR45241-RA
CR44766	CR44977-RA	CR45250
CR44766-RA	CR44982	CR45250-RA
CR44766-RB	CR44982-RA	CR45251
CR44768	CR44987	CR45251-RA
CR44768-RA	CR44987-RA	CR45269
CR44772	CR44987-RB	CR45269-RA
CR44772-RA	CR44989	CR45279
CR44773	CR44989-RA	CR45279-RA
CR44773-RA	CR44992	CR45280
CR44779	CR44992-RA	CR45280-RA
CR44779-RA	CR44993	CR45297
CR44779-RB	CR44993-RA	CR45297-RA
CR44779-RC	CR44996	CR45299
CR44831	CR44996-RA	CR45299-RA
CR44831-RA	CR44997	CR45300
CR44851	CR44997-RA	CR45300-RA
CR44851-RA	CR44998	CR45303
CR44861	CR44998-RA	CR45303-RA
CR44861-RA	CR44998-RC	CR45321
CR44866	CR44999	CR45321-RA
CR44866-RA	CR44999-RA	CR45328
CR44867	CR45001	CR45328-RA
CR44867-RA	CR45001-RA	CR45339
CR44868	CR45016	CR45339-RA
CR44868-RA	CR45016-RA	CR45340
CR44886	CR45016-RB	CR45340-RA
CR44886-RA	CR45018	CR45341
CR44888	CR45018-RA	CR45341-RA
CR44888-RA	CR45018-RB	CR45363
CR44891	CR45018-RC	CR45363-RA
CR44891-RA	CR45026	CR45391
CR44892	CR45026-RA	CR45392
CR44892-RA	CR45026-RB	CR45392-RA
CR44894	CR45028	CR45396
CR44894-RA	CR45028-RA	CR45396-RA
CR44894-RB	CR45029	CR45397
CR44907	CR45029-RA	CR45397-RA
CR44907-RA	CR45037	CR45404
CR44915	CR45037-RA	CR45404-RA
CR44915-RA	CR45038	CR45418
CR44962	CR45038-RA	CR45418-RA
CR44962-RA	CR45039	CR45480
CR44962-RB	CR45039-RA	CR45480-RA
CR44966	CR45040	CR45517
CR44966-RA	CR45040-RA	CR45517-RA
CR44969	CR45047	CR45518
CR44969-RA	CR45047-RA	CR45518-RA
CR44974	CR45048	CR45525
CR44974-RA	CR45048-RA	CR45525-RA
CR44977	CR45048-RB	CR45528
CR44977-RA	CR45053	CR45528-RA
CR44982	CR45053-RA	CR45531
CR44982-RA	CR45053-RB	CR45531-RA
CR44986	CR45054	CR45540
CR44986-RA	CR45054-RB	CR45540-RA
CR44987	CR45108	CR45541
CR44987-RA	CR45108-RA	CR45541-RA
CR44987-RB	CR45108-RB	CR45542
CR44989	CR45121	CR45542-RA
CR44989-RA	CR45121-RA	CR45543
CR44992	CR45128	CR45543-RA
CR44992-RA	CR45128-RA	CR45557
CR44993	CR45133	CR45557-RA
CR44993-RA	CR45133-RA	CR45564
CR44996	CR45133-RB	CR45564-RA
CR44996-RA	CR45134	CR45565
CR44997	CR45134-RA	CR45565-RA
CR44997-RA	CR45134-RB	CR45592
CR44999	CR45135	CR45592-RA
CR44999-RA	CR45135-RA	CR45595
CR45001	CR45136	CR45595-RA
CR45001-RA	CR45136-RA	CR45596
CR45016	CR45141	CR45596-RA
CR45016-RA	CR45141-RA	CR45600
CR45016-RB	CR45142	CR45600-RA
CR45018	CR45142-RA	CR45607
CR45018-RA	CR45148	CR45607-RA
CR45018-RB	CR45148-RA	CR45618
CR45018-RC	CR45150	CR45618-RA
CR45028	CR45150-RA	CR45621
CR45028-RA	CR45158	CR45621-RB
CR45029	CR45158-RA	CR45621-RC
CR45029-RA	CR45163	CR45621-RD
CR45037	CR45163-RA	CR45632
CR45037-RA	CR45166	CR45632-RA
CR45038	CR45166-RA	CR45635
CR45038-RA	CR45168	CR45635-RA
CR45039	CR45168-RA	CR45636
CR45039-RA	CR45171	CR45636-RA
CR45040	CR45171-RA	CR45643
CR45040-RA	CR45183	CR45643-RA
CR45047	CR45183-RA	CR45643-RB
CR45047-RA	CR45196	CR45644
CR45048	CR45196-RA	CR45644-RA
CR45048-RA	CR45200	CR45645
CR45048-RB	CR45200-RA	CR45645-RA
CR45053	CR45209	CR45659
CR45053-RA	CR45209-RA	CR45659-RA
CR45053-RB	CR45212	CR45659-RB
CR45054	CR45212-RA	CR45668
CR45054-RB	CR45213	CR45668-RA
CR45082	CR45213-RA	CR45681
CR45082-RA	CR45215	CR45681-RA
CR45108	CR45215-RA	CR45682
CR45108-RA	CR45215-RB	CR45682-RA
CR45108-RB	CR45221	CR45730
CR45121	CR45221-RA	CR45730-RA
CR45121-RA	CR45233	CR45738
CR45127	CR45233-RA	CR45738-RA
CR45127-RA	CR45234	CR45757
CR45133	CR45234-RA	CR45757-RA
CR45133-RA	CR45250	CR45793
CR45133-RB	CR45250-RA	CR45793-RA
CR45134	CR45251	CR45798
CR45134-RA	CR45251-RA	CR45798-RA
CR45134-RB	CR45269	CR45804
CR45135	CR45269-RA	CR45804-RA
CR45135-RA	CR45279	CR45808
CR45136	CR45279-RA	CR45808-RA
CR45136-RA	CR45280	CR45827
CR45141	CR45280-RA	CR45827-RA
CR45141-RA	CR45289	CR45828
CR45142	CR45289-RA	CR45828-RA
CR45142-RA	CR45289-RB	CR45835
CR45148	CR45297	CR45835-RA
CR45148-RA	CR45297-RA	CR45867
CR45150	CR45299	CR45867-RA
CR45150-RA	CR45299-RA	CR45868
CR45158	CR45300	CR45868-RA
CR45158-RA	CR45300-RA	CR45873
CR45163	CR45316	CR45873-RA
CR45163-RA	CR45316-RA	CR45874
CR45166	CR45317	CR45874-RA
CR45166-RA	CR45317-RA	CR45875
CR45168	CR45321	CR45875-RA
CR45168-RA	CR45321-RA	CR45889
CR45169	CR45328	CR45889-RA
CR45169-RA	CR45328-RA	CR45897
CR45171	CR45339	CR45897-RA
CR45171-RA	CR45339-RA	CR45915
CR45179	CR45340	CR45915-RA
CR45179-RB	CR45340-RA	CR45925
CR45196	CR45341	CR45925-RA
CR45196-RA	CR45341-RA	CR45935
CR45200	CR45363	CR45935-RA
CR45200-RA	CR45363-RA	CR45936
CR45209	CR45391	CR45936-RA
CR45209-RA	CR45392	CR45937
CR45212	CR45392-RA	CR45937-RA
CR45212-RA	CR45393	CR45939
CR45215	CR45393-RA	CR45939-RA
CR45215-RA	CR45396	CR45941
CR45215-RB	CR45396-RA	CR45941-RA
CR45224	CR45397	CR45949
CR45224-RA	CR45397-RA	CR45949-RA
CR45233	CR45400	CR45968
CR45233-RA	CR45400-RA	CR45968-RA
CR45234	CR45401	CR45969
CR45234-RA	CR45401-RA	CR45969-RA
CR45241	CR45402	CR45999
CR45241-RA	CR45402-RA	CR45999-RA
CR45243	CR45404	CR45999-RB
CR45243-RA	CR45404-RA	CR46000
CR45250	CR45418	CR46000-RA
CR45250-RA	CR45418-RA	CR46012
CR45251	CR45424	CR46012-RA
CR45251-RA	CR45424-RA	CR46015
CR45269	CR45424-RB	CR46015-RA
CR45269-RA	CR45478	CR46035
CR45279	CR45478-RA	CR46035-RA
CR45279-RA	CR45480	CR46055
CR45280	CR45480-RA	CR46055-RA
CR45280-RA	CR45501	CR46061
CR45297	CR45501-RA	CR46061-RB
CR45297-RA	CR45517	CR46067
CR45299	CR45517-RA	CR46067-RA
CR45299-RA	CR45525	CR46071
CR45300	CR45525-RA	CR46071-RA
CR45300-RA	CR45528	CR46075
CR45303	CR45528-RA	CR46075-RA
CR45303-RA	CR45531	CR46090
CR45321	CR45531-RA	CR46090-RA
CR45321-RA	CR45540	CR46093
CR45328	CR45540-RA	CR46093-RA
CR45328-RA	CR45541	CR46094
CR45339	CR45541-RA	CR46094-RA
CR45339-RA	CR45542	CR46102
CR45340	CR45542-RA	CR46102-RA
CR45340-RA	CR45543	CR46110
CR45341	CR45543-RA	CR46110-RA
CR45341-RA	CR45566	CR46112
CR45363	CR45566-RA	CR46112-RA
CR45363-RA	CR45592	CR46128
CR45376	CR45592-RA	CR46128-RA
CR45376-RA	CR45596	CR46139
CR45391	CR45596-RA	CR46139-RA
CR45392	CR45600	CR46145
CR45392-RA	CR45600-RA	CR46145-RA
CR45396	CR45618	CR46194
CR45396-RA	CR45618-RA	CR46194-RA
CR45397	CR45623	CR46194-RB
CR45397-RA	CR45623-RA	CR46204
CR45404	CR45639	CR46204-RA
CR45404-RA	CR45639-RA	CR46220
CR45418	CR45640	CR46220-RA
CR45418-RA	CR45640-RA	CR46249
CR45466	CR45643	CR46249-RA
CR45466-RA	CR45643-RA	CR46258
CR45466-RB	CR45643-RB	CR46258-RA
CR45480	CR45644	CR46258-RB
CR45480-RA	CR45644-RA	CR9162
CR45517	CR45645	CR9162-RB
CR45517-RA	CR45645-RA	CRMP
CR45518	CR45659	CS-2
CR45518-RA	CR45659-RA	CTPsyn
CR45525	CR45659-RB	Ca-P60A
CR45525-RA	CR45668	Cad96Ca
CR45528	CR45668-RA	CalpB
CR45528-RA	CR45670	Calr
CR45531	CR45670-RA	Calx
CR45531-RA	CR45681	Cam
CR45540	CR45681-RA	CanA-14F
CR45540-RA	CR45682	CanB2
CR45541	CR45682-RA	Cap-H2
CR45541-RA	CR45730	Cat
CR45542	CR45730-RA	Cbl
CR45542-RA	CR45738	Cbp20
CR45543	CR45738-RA	Cbs
CR45543-RA	CR45757	Cby
CR45557	CR45757-RA	Ccdc56
CR45557-RA	CR45793	Cchl
CR45564	CR45793-RA	Cct5
CR45564-RA	CR45798	Cda5
CR45565	CR45798-RA	Cdep
CR45565-RA	CR45804	Cdk4
CR45568	CR45804-RA	Cdk5alpha
CR45568-RA	CR45805	CenB1A
CR45592	CR45805-RA	CenG1A
CR45592-RA	CR45808	Cep89
CR45595	CR45808-RA	Chd64
CR45595-RA	CR45811	Chrac-16
CR45596	CR45811-RA	Cip4
CR45596-RA	CR45822	Cirl
CR45600	CR45822-RA	CkIIalpha-i1
CR45600-RA	CR45822-RB	CkIIalpha-i3
CR45607	CR45827	CkIIbeta
CR45607-RA	CR45827-RA	CkIalpha
CR45618	CR45828	ClC-c
CR45618-RA	CR45828-RA	Clic
CR45621	CR45831	Clk
CR45621-RB	CR45831-RA	Cnx99A
CR45621-RC	CR45835	Coop
CR45621-RD	CR45835-RA	Coq2
CR45632	CR45867	Cortactin
CR45632-RA	CR45867-RA	Cpr
CR45635	CR45868	Cpr67Fa2
CR45635-RA	CR45868-RA	Cpr67Fb
CR45636	CR45873	Cpr73D
CR45636-RA	CR45873-RA	Cpr78Ca
CR45643	CR45874	Cpsf160
CR45643-RA	CR45874-RA	Crag
CR45643-RB	CR45875	CrebA
CR45644	CR45875-RA	Crtc
CR45644-RA	CR45889	Ctf4
CR45645	CR45889-RA	Ctr1A
CR45645-RA	CR45907	Ctr1B
CR45659	CR45907-RA	CtsB1
CR45659-RA	CR45915	CycB
CR45659-RB	CR45915-RA	CycE
CR45668	CR45925	CycG
CR45668-RA	CR45925-RA	Cyp1
CR45677	CR45935	Cyp305a1
CR45677-RA	CR45935-RA	Cyp310a1
CR45681	CR45941	Cyp317a1
CR45681-RA	CR45941-RA	Cyp4e1
CR45682	CR45949	Cyp6a13
CR45682-RA	CR45949-RA	Cyp6a14
CR45730	CR45954	Cyp6a15Psi
CR45730-RA	CR45954-RA	Cyp6a2
CR45737	CR45968	Cyp6a20
CR45737-RA	CR45968-RA	Cyp6a9
CR45738	CR45969	Cyp6d5
CR45738-RA	CR45969-RA	Cyp6t1
CR45757	CR45999	Cyp6v1
CR45757-RA	CR45999-RA	Cyp9f2
CR45793	CR45999-RB	Cyp9f3Psi
CR45793-RA	CR46000	Cypl
CR45798	CR46000-RA	Cys
CR45798-RA	CR46015	Cyt-b5
CR45804	CR46015-RA	DCP2
CR45804-RA	CR46044	DIP-alpha
CR45808	CR46044-RA	DIP-iota
CR45808-RA	CR46055	DIP-zeta
CR45823	CR46055-RA	DIP2
CR45823-RA	CR46061	DJ-1alpha
CR45827	CR46061-RA	DNaseII
CR45827-RA	CR46061-RB	DOR
CR45828	CR46067	Dab
CR45828-RA	CR46067-RA	Dad
CR45835	CR46071	Dark
CR45835-RA	CR46071-RA	Dat
CR45867	CR46075	Dcp-1
CR45867-RA	CR46075-RA	Dd
CR45868	CR46090	Ddr
CR45868-RA	CR46090-RA	Def
CR45873	CR46093	Den1
CR45873-RA	CR46093-RA	Desat1
CR45874	CR46094	Df31
CR45874-RA	CR46094-RA	Dg
CR45875	CR46110	Dgkepsilon
CR45875-RA	CR46110-RA	Diap1
CR45888	CR46112	Dic1
CR45888-RA	CR46112-RA	Dic61B
CR45889	CR46113	Dif
CR45889-RA	CR46113-RA	Dip-B
CR45897	CR46128	Dl
CR45897-RA	CR46128-RA	Dlc90F
CR45898	CR46139	Dmtn
CR45898-RA	CR46139-RA	DnaJ-1
CR45915	CR46142	Doa
CR45915-RA	CR46142-RA	Dok
CR45925	CR46145	DopEcR
CR45925-RA	CR46145-RA	Dp
CR45935	CR46194	Dp1
CR45935-RA	CR46194-RA	Drak
CR45936	CR46194-RB	Drat
CR45936-RA	CR46204	Dredd
CR45937	CR46204-RA	Drep2
CR45937-RA	CR46220	Dronc
CR45939	CR46220-RA	Dscam1
CR45939-RA	CR46249	Dsor1
CR45941	CR46249-RA	Dtg
CR45941-RA	CR46251	Dyrk2
CR45949	CR46251-RA	Dys
CR45949-RA	CR46257	Dysb
CR45968	CR46257-RA	E(bx)
CR45968-RA	CR46258	E(spl)m2-BFM
CR45969	CR46258-RA	E(spl)m3-HLH
CR45969-RA	CR46258-RB	E(spl)m4-BFM
CR45973	CR9162	E(spl)malpha-BFM
CR45973-RA	CR9162-RB	E(spl)mbeta-HLH
CR45973-RB	CREG	E(spl)mgamma-HLH
CR45999	CRMP	E23
CR45999-RA	CS-2	E2f1
CR45999-RB	CSN8	EDTP
CR46000	CTCF	Eb1
CR46000-RA	CTPsyn	EcR
CR46012	Ca-P60A	Ect4
CR46012-RA	Cad86C	Efa6
CR46015	CalpB	Egfr
CR46015-RA	Calr	Eip63E
CR46035	Calx	Eip74EF
CR46035-RA	CanA-14F	Eip75B
CR46055	CanB2	Eip78C
CR46055-RA	Cap-H2	Eip93F
CR46061	Capr	EndoA
CR46061-RB	Cbl	EndoGI
CR46067	Cbp20	Eno
CR46067-RA	Cby	Epac
CR46071	Ccdc56	Eps-15
CR46071-RA	Cchl	Ets21C
CR46075	Cct1	Evi5
CR46075-RA	Cct5	Exn
CR46090	Cda5	FASN1
CR46090-RA	Cdc42	FASN2
CR46093	Cdep	FER
CR46093-RA	Cdk4	Faa
CR46094	Cdk5alpha	Fatp
CR46094-RA	CenB1A	Fcp3C
CR46102	CenG1A	Fdx1
CR46102-RA	Cep89	FeCH
CR46110	Chc	Fem-1
CR46110-RA	Chd1	Fer1HCH
CR46112	Chd64	Fer2LCH
CR46112-RA	CheB38c	Fhos
CR46128	Chrac-16	Fim
CR46128-RA	Cip4	Fit1
CR46133	Cirl	Fkbp14
CR46133-RA	CkIIalpha-i3	Fmo-2
CR46135	CkIIbeta	Fsn
CR46135-RA	CkIalpha	Fur1
CR46139	ClC-c	GAPcenA
CR46139-RA	Clic	GATAd
CR46145	Clk	GATAe
CR46145-RA	Cnx99A	GEFmeso
CR46194	CoRest	GILT1
CR46194-RA	Cont	GLS
CR46194-RB	Coop	GNBP-like3
CR46204	Coprox	Gad1
CR46204-RA	Coq2	Gadd34
CR46220	Cortactin	Gadd45
CR46220-RA	Cpr	Gale
CR46249	Cpr67Fa2	Galphaf
CR46249-RA	Cpr67Fb	Galphai
CR46258	Cpr73D	Galphao
CR46258-RA	Cpr78Ca	Galt
CR46258-RB	Crag	Gapdh1
CR9162	CrebA	Gbs-70E
CR9162-RB	Crtc	Gclc
CRMP	Csk	Gclm
CS-2	Csp	Gdh
CTPsyn	Ctf4	Gga
Ca-P60A	Ctr1A	Gie
Cad96Ca	Ctr1B	Gk
CalpB	CtsB1	GlcAT-S
Calr	Cul5	GlcT-1
Calx	CycA	Glut4EF
Cam	CycB	GlyP
CanA-14F	CycG	GlyS
CanB2	Cyp1	Glycogenin
Cap-H2	Cyp305a1	Gmap
Cas	Cyp311a1	Got2
Cat	Cyp317a1	Gp150
Catsup	Cyp318a1	Gp93
Cbl	Cyp6a13	Gpdh
Cbp20	Cyp6a14	Gpo-1
Cbs	Cyp6a15Psi	Gr93a
[truncated: 2,285 more rows]
